# Supplementary material for: A Network Pharmacology Study on the Active Ingredients and Potential Targets of Tripterygium wilfordii Hook for Treatment of Rheumatoid Arthritis
Source: Evid Based Complement Alternat Med. 2019 Apr 15;2019:5276865. doi: 10.1155/2019/5276865 (PMC6500618; doi:10.1155/2019/5276865)
Supplement: Supplementary Materials — Composite compounds of TWH (Table S1). Compounds with an oral bioavailability value greater than 30% (Table S2). Compounds with a Caco-2 value > -0.3 (Table S3). Compounds with a drug-likeness value >0.18 (Table S4). Compound with a half-life of 3 hours (Table S5). The potential bioactive compounds of TWH using an in silico integrative model ADME (Table S6). The therapeutic target data for RA treatment from four resources, including TDD, OMIM, PHARMGKB, and GADA (Table S7). Detailed information on six existing protein-protein interaction databases (Table S8). Prediction of putative targets for compositive compounds Tripterygii Radix (Table S9). Four topological feature values of targets in target-compositive compounds network (Table S10). Rheumatoid Arthritis disease PPI Network (Table S11). Four topological feature values of rheumatoid arthritis disease PPI network (Table S12). The enrichment analysis of the target cluster analysis of rheumatoid arthritis (Table S13). Pathway of Rheumatic Arthritis target (Table S14). Four topological feature values of Pathway with Rheumatic Arthritis target (Table S15). TWH-Rheumatic Arthritis network (Table S16). Four topological feature values of TWH-Rheumatic Arthritis network (Table S17). TWH-Rheumatic Arthritis network and only including intersection targets (Table S18). Four topological feature values of TWH-Rheumatic Arthritis network and only including intersection targets (Table S19). TWH-Rheumatic Arthritis network includes TWH active ingredients and intersection targets (Table S20). Four topological feature values of TWH-Rheumatic Arthritis network include TWH active ingredients and intersection targets (Table S21). Cluster of pathway for TWH-Rheumatic Arthritis network and only including intersection targets (Table S22). Pathway for TWH-Rheumatic Arthritis network and only including intersection targets (Table S23). Four topological feature values of pathway for TWH-Rheumatic Arthritis network and only including inters [file 5276865.f1.zip › Supplementary Materials/Supplementary Tables/Supplementary_Table_S1.xlsx]

## Sheet: Table S1
Supplementary Table S1 : The informations of compositive compounds of Tripterygii Radix
Latin	Chinese Name	MOL_ID	Molecule_name	OB	MV	Caco-2	Drug-Likeness	Inchikey	HalfLife
Tripterygii Radix	Lei Gong Teng	MOL000057	DIBP	49.6341	278.38	0.8468	0.13067	MGWAVDBGNNKXQV-UHFFFAOYSA-N	3.93855
Tripterygii Radix	Lei Gong Teng	MOL000069	palmitic acid	19.2966	256.48	1.09151	0.098573	IPCSVZSSVZVIGE-UHFFFAOYSA-N	0
Tripterygii Radix	Lei Gong Teng	MOL000211	Mairin	55.3771	456.78	0.73231	0.7761	QGJZLNKBHJESQX-FZFNOLFKSA-N	8.87371
Tripterygii Radix	Lei Gong Teng	MOL000263	oleanolic acid	29.0208	456.78	0.58907	0.75599	MIJYXULNPSFWEK-GTOFXWBISA-N	0
Tripterygii Radix	Lei Gong Teng	MOL000295	alexandrin	20.6319	576.95	-0.1993	0.62697	NPJICTMALKLTFW-LJBLLCJFSA-N	0
Tripterygii Radix	Lei Gong Teng	MOL000296	hederagenin	36.9139	414.79	1.31876	0.75072	KZJWDPNRJALLNS-CQXWNKEUSA-N	5.34751
Tripterygii Radix	Lei Gong Teng	MOL000346	succinic acid	29.6203	118.1	-0.44496	0.012082	KDYFGRWQOYBRFD-UHFFFAOYSA-N	0
Tripterygii Radix	Lei Gong Teng	MOL000357	Sitogluside	20.6319	576.95	-0.1362	0.6241	NPJICTMALKLTFW-OFUAXYCQSA-N	0
Tripterygii Radix	Lei Gong Teng	MOL000358	beta-sitosterol	36.9139	414.79	1.32463	0.75123	KZJWDPNRJALLNS-VJSFXXLFSA-N	5.35549
Tripterygii Radix	Lei Gong Teng	MOL000361	Amyrin	17.6019	426.8	1.45208	0.7633	JFSHUTJDVKUMTJ-QHPUVITPSA-N	0
Tripterygii Radix	Lei Gong Teng	MOL000365	syringaresinol	3.29171	418.48	0.59541	0.72269	KOWMJRJXZMEZLD-GKHNXXNSSA-N	0
Tripterygii Radix	Lei Gong Teng	MOL000396	(+)-Syringaresinol	3.29171	418.48	0.46855	0.72244	KOWMJRJXZMEZLD-HCIHMXRSSA-N	0
Tripterygii Radix	Lei Gong Teng	MOL000422	kaempferol	41.8822	286.25	0.26096	0.24066	IYRMWMYZSQPJKC-UHFFFAOYSA-N	14.7434
Tripterygii Radix	Lei Gong Teng	MOL000449	Stigmasterol	43.8299	412.77	1.44458	0.75665	HCXVJBMSMIARIN-PHZDYDNGSA-N	5.5746
Tripterygii Radix	Lei Gong Teng	MOL000508	Friedelin	29.1622	426.8	1.43489	0.75897	OFMXGFHWLZPCFL-SVRPQWSVSA-N	0
Tripterygii Radix	Lei Gong Teng	MOL000511	ursolic acid	16.7749	456.78	0.6739	0.75457	WCGUUGGRBIKTOS-GPOJBZKASA-N	0
Tripterygii Radix	Lei Gong Teng	MOL000550	meso-galactitol	10.691	182.2	-1.83564	0.033648	FBPFZTCFMRRESA-GUCUJZIJSA-N	0
Tripterygii Radix	Lei Gong Teng	MOL000616	(+)-Suyringaresinol-di-O-beta-D-glucoside	5.18581	742.8	-2.14273	0.29282	FFDULTAFAQRACT-WMZKCRMYSA-N	0
Tripterygii Radix	Lei Gong Teng	MOL000676	DBP	64.5416	278.38	0.8008	0.13409	DOIRQSBPFJWKBE-UHFFFAOYSA-N	5.40558
Tripterygii Radix	Lei Gong Teng	MOL000860	stearic acid	17.8254	284.54	1.14557	0.14086	QIQXTHQIDYTFRH-UHFFFAOYSA-N	0
Tripterygii Radix	Lei Gong Teng	MOL000879	methyl palmitate	18.0876	270.51	1.36631	0.11594	FLIACVVOZYBSBS-UHFFFAOYSA-N	0
Tripterygii Radix	Lei Gong Teng	MOL001452	protocatechualdehyde	38.3495	138.13	0.43136	0.027536	IBGBGRVKPALMCQ-UHFFFAOYSA-N	11.9349
Tripterygii Radix	Lei Gong Teng	MOL001739	zoomaric acid	35.7759	254.46	1.17781	0.099334	SECPZKHBENQXJG-FPLPWBNLSA-N	5.29026
Tripterygii Radix	Lei Gong Teng	MOL001807	Cedar acid	47.7771	198.19	0.49657	0.058239	JMSVCTWVEWCHDZ-UHFFFAOYSA-N	11.0957
Tripterygii Radix	Lei Gong Teng	MOL001831	HX	52.2914	136.13	0.09469	0.035568	FDGQSTZJBFJUBT-UHFFFAOYSA-N	32.6185
Tripterygii Radix	Lei Gong Teng	MOL002001	Oleanolic acid deriv.	14.2446	498.82	0.64829	0.70295	RIXNFYQZWDGQAE-DFHVBEEKSA-N	0
Tripterygii Radix	Lei Gong Teng	MOL002058	40957-99-1	57.2045	388.45	0.48642	0.61872	VJOBNGRIBLNUKN-BMHXQBNDSA-N	2.04402
Tripterygii Radix	Lei Gong Teng	MOL002249	gallocatechin	2.25623	306.29	-0.26626	0.27473	XMOCLSLCDHWDHP-SWLSCSKDSA-N	0
Tripterygii Radix	Lei Gong Teng	MOL003171	2,5-Dimethoxybenzoquinone	8.72144	168.16	0.47471	0.041233	RMMPZDDLWLALLJ-UHFFFAOYSA-N	0
Tripterygii Radix	Lei Gong Teng	MOL003181	(2S,3R,4S,5S,6R)-2-[4-[(1S,3aR,4S,6aR)-4-[3-methoxy-4-[(2S,3R,4S,5S,6R)-3,4,5-trihydroxy-6-(hydroxymethyl)oxan-2-yl]oxyphenyl]-1,3,3a,4,6,6a-hexahydrofuro[4,3-c]furan-1-yl]-2,6-dimethoxyphenoxy]-6-(hydroxymethyl)oxane-3,4,5-triol	9.04765	712.77	-2.31456	0.31536	WENLQSBQPMFCOA-NHADZOKISA-N	0
Tripterygii Radix	Lei Gong Teng	MOL003182	(+)-Medioresinol di-O-beta-D-glucopyranoside_qt	60.6932	388.45	0.45239	0.61875	VJOBNGRIBLNUKN-MFRYECHYSA-N	3.04731
Tripterygii Radix	Lei Gong Teng	MOL003183	TRIPTOTRITERPENIC ACID B	16.9317	472.78	-0.03164	0.73818	JTBGJQZJEYVBJZ-XDGNBKIMSA-N	0
Tripterygii Radix	Lei Gong Teng	MOL003184	81827-74-9	45.4182	342.47	0.84591	0.53312	YQHBJMHUMJXFDN-KKSFZXQISA-N	5.57881
Tripterygii Radix	Lei Gong Teng	MOL003185	(1R,4aR,10aS)-5-hydroxy-1-(hydroxymethyl)-7-isopropyl-8-methoxy-1,4a-dimethyl-4,9,10,10a-tetrahydro-3H-phenanthren-2-one	48.845	346.51	0.47013	0.38333	XGRBHDJWRPUKMD-DQLDELGASA-N	0.537614
Tripterygii Radix	Lei Gong Teng	MOL003186	tripterine	17.8414	450.67	0.45503	0.78418	KQJSQWZMSAGSHN-JJWQIEBTSA-N	0
Tripterygii Radix	Lei Gong Teng	MOL003187	triptolide	51.2885	360.44	0.2513	0.67734	DFBIRQPKNDILPW-CIVMWXNOSA-N	4.14455
Tripterygii Radix	Lei Gong Teng	MOL003188	Tripchlorolide	78.7191	396.9	0.15992	0.71844	OIMACDABKWJVSQ-LZVGCMTRSA-N	4.43914
Tripterygii Radix	Lei Gong Teng	MOL003189	WILFORLIDE A	35.664	486.81	0.30599	0.71763	DNAMZLPKKDEZFD-DCWRZNIDSA-N	4.04842
Tripterygii Radix	Lei Gong Teng	MOL003190	WILFORLIDE B	17.6653	482.77	0.47272	0.55685	QTOUTCWWAJKCID-WYZHYHDTSA-N	0
Tripterygii Radix	Lei Gong Teng	MOL003191	Tripdiolide	19.5875	376.44	-0.23924	0.67408	FPBJRGYRUBTYKS-VVWDQECHSA-N	0
Tripterygii Radix	Lei Gong Teng	MOL003192	Triptonide	67.655	344.39	0.15457	0.70391	SOSHPIQPXVHSDW-QOMHZGPTSA-N	4.47662
Tripterygii Radix	Lei Gong Teng	MOL003193	TRIPTOTRITERPENIC ACID C	28.9141	472.78	0.19641	0.73881	IWVWTVWLRSUYNC-LJFIXEFISA-N	0
Tripterygii Radix	Lei Gong Teng	MOL003194	3-epikatonic acid	12.4661	456.78	0.56917	0.75959	JZFSMVXQUWRSIW-ONNMFLSTSA-N	0
Tripterygii Radix	Lei Gong Teng	MOL003195	tripterygone	14.8095	454.71	0.43135	0.78205	GWXSHQWMMUKHDX-UHSQDPCOSA-N	0
Tripterygii Radix	Lei Gong Teng	MOL003196	Tryptophenolide	48.4965	312.44	1.1062	0.44419	KPXIBWGPZSPABK-FXAWDEMLSA-N	4.42467
Tripterygii Radix	Lei Gong Teng	MOL003197	orthosphenic acid	24.1396	488.78	-0.17282	0.59822	JPAXVSRGFJVPEU-XCIUXINDSA-N	0
Tripterygii Radix	Lei Gong Teng	MOL003198	5 alpha-Benzoyl-4 alpha-hydroxy-1 beta,8 alpha-dinicotinoyl-dihydro-agarofuran	35.2639	600.72	-0.35378	0.72433	HQQYEJRHKSTVGF-HOAUSIGRSA-N	5.22796
Tripterygii Radix	Lei Gong Teng	MOL003199	5,8-Dihydroxy-7-(4-hydroxy-5-methyl-coumarin-3)-coumarin	61.8486	352.31	0.0238	0.53735	HYSXPHSQRZJJCF-UHFFFAOYSA-N	3.97261
Tripterygii Radix	Lei Gong Teng	MOL003200	HRP	63.9293	220.25	-0.02754	0.097632	LDCYZAJDBXYCGN-SECBINFHSA-N	-2.3794
Tripterygii Radix	Lei Gong Teng	MOL003201	[(5S,6R,7R,8S)-5,7,8-triacetyloxy-2-[2-(4-methoxyphenyl)ethyl]-4-oxo-5,6,7,8-tetrahydrochromen-6-yl] ethanoate	28.8144	516.54	-0.18992	0.76583	WCNDTJXYXMMJDP-DZWGLGNASA-N	0
Tripterygii Radix	Lei Gong Teng	MOL003202	8-epi-Loganic acid	4.43355	376.4	-1.7809	0.40058	JNNGEAWILNVFFD-OZFVSFPVSA-N	0
Tripterygii Radix	Lei Gong Teng	MOL003203	8-Epilpganic acid_qt	98.5077	214.24	-0.71703	0.085824	AFGLVJBHCHBOML-LFSPFUMFSA-N	14.3388
Tripterygii Radix	Lei Gong Teng	MOL003204	(2S,4S,4aR,6aR,6aS,6bR,8aR,10S,12aR,14bS)-4,10-dihydroxy-2,4a,6a,6b,9,9,12a-heptamethyl-1,3,4,5,6,6a,7,8,8a,10,11,12,13,14b-tetradecahydropicene-2-carboxylic acid	14.2686	472.78	0.2683	0.73904	JTBGJQZJEYVBJZ-YLXTXNMFSA-N	0
Tripterygii Radix	Lei Gong Teng	MOL003205	Wilforlide A	14.2985	454.76	0.75714	0.63637	HHQJBWYXBWOFJY-YLXTXNMFSA-N	0
Tripterygii Radix	Lei Gong Teng	MOL003206	Canin	77.407	278.33	0.33257	0.33221	KXLUWEYBZBGJRZ-POEOZHCLSA-N	-1.14196
Tripterygii Radix	Lei Gong Teng	MOL003207	Celacinnine	28.9841	405.59	0.75996	0.59007	OROFOUPCOTVAJQ-WOOPDLCSSA-N	0
Tripterygii Radix	Lei Gong Teng	MOL003208	Celafurine	72.9441	369.51	0.64619	0.44062	CNJPJUFFFBTCBZ-LJQANCHMSA-N	-7.20712
Tripterygii Radix	Lei Gong Teng	MOL003209	Celallocinnine	83.4718	405.59	0.88833	0.59051	OROFOUPCOTVAJQ-HVMBHNBBSA-N	10.0008
Tripterygii Radix	Lei Gong Teng	MOL003210	Celapanine	30.1759	569.66	-0.36164	0.82327	MHXMEJIEIHJTGN-FXYYJLDZSA-N	-7.9971
Tripterygii Radix	Lei Gong Teng	MOL003211	Celaxanthin	47.3718	550.94	1.73097	0.57762	BMQNSHDVIYZULR-PORQOPOBSA-N	4.32875
Tripterygii Radix	Lei Gong Teng	MOL003212	142182-52-3	19.3419	342.47	0.93581	0.37595	YAYJIXJFUFMWFD-KDKPCJNHSA-N	0
Tripterygii Radix	Lei Gong Teng	MOL003213	Deoxygomisin A	20.1572	400.51	1.01243	0.74616	RTZKSTLPRTWFEV-OLZOCXBDSA-N	0
Tripterygii Radix	Lei Gong Teng	MOL003214	Dunnisinin	30.6817	226.25	-0.09991	0.12643	OXHCWCWKXULCPL-QVKSAMRXSA-N	7.26384
Tripterygii Radix	Lei Gong Teng	MOL003215	(2,5-Dioxo-4-imidazolidinyl)carbamic acid	3.05295	159.12	-0.94573	0.034712	ZVPZUQFSFYTXRC-PVQJCKRUSA-N	0
Tripterygii Radix	Lei Gong Teng	MOL003216	trans-Nepetalactone	70.0052	166.24	1.25966	0.050184	ZDKZHVNKFOXMND-ZQARSLAVSA-N	13.0898
Tripterygii Radix	Lei Gong Teng	MOL003217	Isoxanthohumol	56.8107	354.43	0.75804	0.3895	YKGCBLWILMDSAV-GOSISDBHSA-N	17.9756
Tripterygii Radix	Lei Gong Teng	MOL003218	Neouralenol	12.7644	370.38	0.23528	0.45647	NACBYUYHTLUWAI-UHFFFAOYSA-N	0
Tripterygii Radix	Lei Gong Teng	MOL003220	[(3aR,4S,6E,9S,10Z,11aR)-9-hydroxy-6,10-dimethyl-3-methylene-2-oxo-3a,4,5,8,9,11a-hexahydrocyclodeca[b]furan-4-yl] (E)-2-methylbut-2-enoate	12.3055	346.46	0.37475	0.3145	QFINJHBXXJQKPB-PJCXTRSKSA-N	0
Tripterygii Radix	Lei Gong Teng	MOL003221	Regelindiol A	17.6832	486.81	0.44317	0.7168	PQBJUPQYHXRZJY-RCUZDBOMSA-N	0
Tripterygii Radix	Lei Gong Teng	MOL003222	Salazinic acid	36.3413	402.33	-1.20445	0.76274	PMPKIGYXRIISEB-IBGZPJMESA-N	20.7699
Tripterygii Radix	Lei Gong Teng	MOL003223	Tingenone	12.0351	420.64	0.67118	0.80321	WSTYNZDAOAEEKG-QSPBTJQRSA-N	0
Tripterygii Radix	Lei Gong Teng	MOL003224	Tripdiotolnide	56.3975	360.44	-0.28789	0.66913	OJOZVNYJCMKPSU-XCQDRFLVSA-N	4.91434
Tripterygii Radix	Lei Gong Teng	MOL003225	Hypodiolide A	76.129	318.5	0.65005	0.4937	KLMZPLYXGZZBCX-CJSYXLNHSA-N	0.056737
Tripterygii Radix	Lei Gong Teng	MOL003226	(24Z)-27-Hydroxy-3-oxo-7,24-tirucalladien-21-al	25.3992	454.76	0.28841	0.82086	UUZHOOZHMVXOKR-KQYWSMBNSA-N	0
Tripterygii Radix	Lei Gong Teng	MOL003227	Tripteroside	2.73585	422.37	-1.36491	0.77798	DSJIWZUDANJKCU-LQDZTQBFSA-N	0
Tripterygii Radix	Lei Gong Teng	MOL003228	Norathyriol	18.3531	260.21	0.14969	0.21893	ZHTQCPCDXKMMLU-UHFFFAOYSA-N	0
Tripterygii Radix	Lei Gong Teng	MOL003229	Triptinin B	34.7336	314.46	0.83657	0.32358	FBHMVUCYIROVOC-OXJNMPFZSA-N	1.43576
Tripterygii Radix	Lei Gong Teng	MOL003230	Triptodihydroxy acid methyl ester	15.7561	486.81	0.29677	0.72584	CAWKLFCTKUTRCK-NFTGUYIBSA-N	0
Tripterygii Radix	Lei Gong Teng	MOL003231	Triptoditerpenic acid B	40.0184	328.49	0.96934	0.35668	UAEUNTXALQHLMF-LAUBAEHRSA-N	1.52118
Tripterygii Radix	Lei Gong Teng	MOL003232	Triptofordin B1	39.5521	478.63	0.41087	0.84002	CYOADIGGOGPHKJ-APKWJLQYSA-N	4.19266
Tripterygii Radix	Lei Gong Teng	MOL003233	Triptofordin B2	107.711	608.69	-0.64844	0.75522	NYRHSWLZSNQMFY-AUIGQXBFSA-N	6.07947
Tripterygii Radix	Lei Gong Teng	MOL003234	Triptofordin C2	30.1627	610.71	-0.65489	0.75749	FOIOSVGAFMLLDU-XJQORQGESA-N	5.68693
Tripterygii Radix	Lei Gong Teng	MOL003235	Triptofordin D1	31.9993	606.72	-0.34824	0.75495	HENBNJDVUGKKNF-VAKJSLLMSA-N	7.2035
Tripterygii Radix	Lei Gong Teng	MOL003236	Triptofordin D2	30.376	650.78	-0.46794	0.68647	RINPXMITJJIWGO-DDHVPEPPSA-N	8.91602
Tripterygii Radix	Lei Gong Teng	MOL003237	(3E,7E)-2alpha,10beta,13alpha-Triacetoxy-5alpha,20-dihydroxy-3,8-seco-taxa-3,7,11-trien-9-one	7.93334	492.62	-0.80625	0.68624	LCNWHWQWDCQBSE-DNDXFYBPSA-N	0
Tripterygii Radix	Lei Gong Teng	MOL003238	Triptofordin F1	33.9063	694.79	-0.95952	0.60133	JOPWMIMUXCFDEM-HUTQBOIRSA-N	8.12607
Tripterygii Radix	Lei Gong Teng	MOL003239	Triptofordin F2	33.6179	668.75	-0.98333	0.66719	ZIWDLLSIYLUZFI-KXXFEKNDSA-N	6.77917
Tripterygii Radix	Lei Gong Teng	MOL003240	Triptofordin F3	8.04183	710.79	-0.45238	0.59598	IGOVYDOKSXDRRG-MMKBNWSDSA-N	0
Tripterygii Radix	Lei Gong Teng	MOL003241	Triptofordin F4	31.3704	652.75	-0.86928	0.67347	GPJJFVDRSCVAGP-YDJJWUAYSA-N	6.19964
Tripterygii Radix	Lei Gong Teng	MOL003242	Triptofordinine A2	30.7787	741.85	-0.919	0.47496	HDEHKRKYWFVKMW-NUZIWEHDSA-N	7.90846
Tripterygii Radix	Lei Gong Teng	MOL003243	Triptolidenol	18.517	376.44	-0.07854	0.66181	APBNDXHFQWSYOS-OAAVWXGASA-N	0
Tripterygii Radix	Lei Gong Teng	MOL003244	Triptonide	68.4495	358.42	0.14661	0.67871	SWOVVKGLGOOUKI-ZHGGVEMFSA-N	4.78716
Tripterygii Radix	Lei Gong Teng	MOL003245	Triptonoditerpenic acid	42.5608	344.49	0.80718	0.39227	GEFDLNPXEXVTCP-QVKFZJNVSA-N	1.88262
Tripterygii Radix	Lei Gong Teng	MOL003246	11-Hydroxy-14,15alpha-epoxytabersonine	13.4722	368.47	0.44981	0.8112	HILHZMSRHLWRBI-QBRMMOJRSA-N	0
Tripterygii Radix	Lei Gong Teng	MOL003247	Triptonoterpene methyl ether	16.4615	330.51	0.97488	0.34428	SPNKZMRXBVCONG-IIBYNOLFSA-N	0
Tripterygii Radix	Lei Gong Teng	MOL003248	Triptonoterpene	48.5691	300.48	1.22249	0.28309	WENIWZBFJBCNNG-UZLBHIALSA-N	-0.791851
Tripterygii Radix	Lei Gong Teng	MOL003249	Triptoriterpenic acid A	9.69487	488.78	0.02051	0.71249	OXVUXGFZHDKYLS-MDJOCESQSA-N	0
Tripterygii Radix	Lei Gong Teng	MOL003250	Triptotin	17.6592	472.78	0.43117	0.61119	ICXWWEDNOSYVIP-ALFYYBMASA-N	0
Tripterygii Radix	Lei Gong Teng	MOL003251	Triptotriterpenic acid A	17.1953	472.78	-0.05653	0.73773	JTBGJQZJEYVBJZ-PCZBAJNESA-N	0
Tripterygii Radix	Lei Gong Teng	MOL003252	Triptotriterpenic acid B	13.0906	472.78	0.14131	0.73835	JTBGJQZJEYVBJZ-FAWNIBBOSA-N	0
Tripterygii Radix	Lei Gong Teng	MOL003253	Triptotriterpenic acid C	11.8506	472.78	-0.0412	0.73885	IWVWTVWLRSUYNC-JETWOLCQSA-N	0
Tripterygii Radix	Lei Gong Teng	MOL003254	Triptotriterpenoidel lactone A	19.132	452.79	0.8364	0.62947	QTTKBQHARAACEE-XYHRDEOSSA-N	0
Tripterygii Radix	Lei Gong Teng	MOL003255	WILFORNINE A	102.998	925.97	-1.25114	0.12921	YJDNHPICMWQYIV-HNVFLKJNSA-N	12.751
Tripterygii Radix	Lei Gong Teng	MOL003256	WILFORNINE B	25.8601	883.93	-1.25056	0.14616	VMWSZLNWXFHOTG-LZWYPZNXSA-N	0
Tripterygii Radix	Lei Gong Teng	MOL003257	WILFORNINE C	112.686	988.04	-1.2744	0.095843	WTRGNKRBOZTZCU-FPMOMOTBSA-N	14.2136
Tripterygii Radix	Lei Gong Teng	MOL003258	WILFORNINE D	24.386	915.93	-1.11531	0.1369	YGMBSUJXZFLWPG-LZWYPZNXSA-N	0
Tripterygii Radix	Lei Gong Teng	MOL003259	WILFORNINE E	17.7362	777.8	-1.57054	0.22168	FUYMUDYPTJUYIB-UNUMPZNKSA-N	0
Tripterygii Radix	Lei Gong Teng	MOL003260	WILFORNINE F	51.7107	825.89	-0.66743	0.17142	XQNQTIUIVUUUGE-FKPZJAQBSA-N	9.25983
Tripterygii Radix	Lei Gong Teng	MOL003261	WILFORNINE I	27.6688	946	-1.17367	0.10902	PVKZQXLGBGZQOB-FQHSGLJFSA-N	0
Tripterygii Radix	Lei Gong Teng	MOL003262	WILFORNINE J	17.6999	763.82	-1.16064	0.24699	HVIXLNKRVQWIFN-QHQXZCFBSA-N	0
Tripterygii Radix	Lei Gong Teng	MOL003263	Wilfordic acid	33.9883	223.25	0.05453	0.080007	XXBHNXCTBWSVCQ-ZETCQYMHSA-N	4.30886
Tripterygii Radix	Lei Gong Teng	MOL003264	Wilfordside	29.8085	883.93	-0.99717	0.14931	MOTYOVLJDKAHIA-HJTMDKBQSA-N	0
Tripterygii Radix	Lei Gong Teng	MOL003265	Wilforlide B	24.7697	452.74	0.85397	0.63764	SNNNDALPPUPEKW-TYNJRVMBSA-N	0
Tripterygii Radix	Lei Gong Teng	MOL003266	21-Hydroxy-30-norhopan-22-one	34.1083	428.77	0.90403	0.77011	VRAGAYVLFJOKAS-AWMYEAAWSA-N	6.65833
Tripterygii Radix	Lei Gong Teng	MOL003267	Wilformine	46.3159	805.86	-1.10464	0.20118	QIHHQEWWGMEJTH-INAXFLMESA-N	11.651
Tripterygii Radix	Lei Gong Teng	MOL003268	Wilfornine	102.487	878.96	-0.99042	0.096173	TUGPQGNCZMDRDB-YJAHCTPNSA-N	18.4065
Tripterygii Radix	Lei Gong Teng	MOL003269	104331-87-5	54.8454	220.29	0.53114	0.13371	OCLUXIQGSXDQNA-WCQYABFASA-N	5.36534
Tripterygii Radix	Lei Gong Teng	MOL003270	Wilforzine	49.3333	825.89	-1.00047	0.16445	IMNNEHTZSRSGSH-UYUKEOLISA-N	9.77371
Tripterygii Radix	Lei Gong Teng	MOL003271	Wilfotrine	43.3231	873.89	-1.44092	0.15027	JOKOHWLSQAZHFX-LQBRDCHLSA-N	-2.31189
Tripterygii Radix	Lei Gong Teng	MOL003272	Wilsonine	29.2685	343.46	1.08592	0.6511	JCKPCZAYDZJZIL-DPZWOIPNSA-N	0
Tripterygii Radix	Lei Gong Teng	MOL003273	euonine	7.50283	805.86	-1.60497	0.20117	QIHHQEWWGMEJTH-IAIFQLSYSA-N	0
Tripterygii Radix	Lei Gong Teng	MOL003274	neowilforine	67.1522	849.96	-0.60127	0.15186	NUIWIFSXKJCQOO-ABZBIUEASA-N	9.44388
Tripterygii Radix	Lei Gong Teng	MOL003275	wilfordine	7.50494	883.93	-1.2283	0.14097	XQDBHSNYTFRCNJ-IOCINVTNSA-N	0
Tripterygii Radix	Lei Gong Teng	MOL003276	wilforine	7.5063	867.93	-0.82245	0.14579	ZOCKGJZEUVPPPI-QSNSFFMXSA-N	0
Tripterygii Radix	Lei Gong Teng	MOL003277	wilfortrine	43.5743	873.89	-1.51261	0.15028	JOKOHWLSQAZHFX-HMHLNWGCSA-N	-2.07143
Tripterygii Radix	Lei Gong Teng	MOL003278	salaspermic acid	32.1907	472.78	0.30303	0.6313	ZXENWDWQTWYUGY-UUZWCOCASA-N	2.82801
Tripterygii Radix	Lei Gong Teng	MOL003279	99694-86-7	75.2333	376.44	-0.13074	0.66181	APBNDXHFQWSYOS-KSYZUNFVSA-N	3.70923
Tripterygii Radix	Lei Gong Teng	MOL003280	TRIPTONOLIDE	49.5085	326.42	0.71957	0.48787	MHZZHUMKOAYLPH-MGPUTAFESA-N	17.9402
Tripterygii Radix	Lei Gong Teng	MOL003283	(2R,3R,4S)-4-(4-hydroxy-3-methoxy-phenyl)-7-methoxy-2,3-dimethylol-tetralin-6-ol	66.5105	360.44	-0.19572	0.38869	OGFXBIXJCWAUCH-KPHUOKFYSA-N	1.26399
Tripterygii Radix	Lei Gong Teng	MOL003973	caffeine	89.4582	194.22	0.57941	0.075287	RYYVLZVUVIJVGH-UHFFFAOYSA-N	13.635
Tripterygii Radix	Lei Gong Teng	MOL004175	NSC733507	17.3185	488.78	-0.21588	0.7121	OXVUXGFZHDKYLS-QUFHAEKXSA-N	0
Tripterygii Radix	Lei Gong Teng	MOL004443	Zhebeiresinol	58.7205	280.3	0.52917	0.19384	AUXYOVQIZNPKSO-KKFJDGPESA-N	3.32268
Tripterygii Radix	Lei Gong Teng	MOL004667	fraxetin	23.0409	208.18	0.50519	0.091465	HAVWRBANWNTOJX-UHFFFAOYSA-N	0
Tripterygii Radix	Lei Gong Teng	MOL005828	nobiletin	61.6694	402.43	1.05095	0.51652	MRIAQLRQZPPODS-UHFFFAOYSA-N	16.2047
Tripterygii Radix	Lei Gong Teng	MOL006364	(2R,3R,4S)-4-(4-hydroxy-3,5-dimethoxy-phenyl)-5,7-dimethoxy-2,3-dimethylol-tetralin-6-ol	4.86763	420.5	-0.15893	0.53937	ZDVZKBOFCHOPLM-SUNYJGFJSA-N	0
Tripterygii Radix	Lei Gong Teng	MOL006384	4-[(1R,3aS,4R,6aS)-4-(4-hydroxy-3,5-dimethoxyphenyl)-1,3,3a,4,6,6a-hexahydrofuro[4,3-c]furan-1-yl]-2,6-dimethoxyphenol	3.29171	418.48	0.65641	0.72269	KOWMJRJXZMEZLD-WRMVBYCNSA-N	0
Tripterygii Radix	Lei Gong Teng	MOL006791	epigallocatechin	24.1824	306.29	-0.22071	0.27473	XMOCLSLCDHWDHP-IUODEOHRSA-N	0
Tripterygii Radix	Lei Gong Teng	MOL007415	[(2S)-2-[[(2S)-2-(benzoylamino)-3-phenylpropanoyl]amino]-3-phenylpropyl] acetate	58.0163	444.57	0.32404	0.51957	VZPAURMDJZOGHU-DQEYMECFSA-N	6.03156
Tripterygii Radix	Lei Gong Teng	MOL007535	(5S,8S,9S,10R,13R,14S,17R)-17-[(1R,4R)-4-ethyl-1,5-dimethylhexyl]-10,13-dimethyl-2,4,5,7,8,9,11,12,14,15,16,17-dodecahydro-1H-cyclopenta[a]phenanthrene-3,6-dione	33.1154	428.77	0.8978	0.78802	HMMVBUVVQLUGQA-UMQMBAGDSA-N	6.55838
Tripterygii Radix	Lei Gong Teng	MOL007569	3-hydroxy-1-(3,5-dimethoxy-4-hydroxyphenyl)propan-1-one	9.90547	226.25	0.12548	0.076975	UHOAHNLBCNGCHE-UHFFFAOYSA-N	0
Tripterygii Radix	Lei Gong Teng	MOL009386	3,3'-bis-(3,4-dihydro-4-hydroxy-6-methoxy)-2H-1-benzopyran	52.1087	358.42	0.1369	0.54402	ANVSINVPZBSBDR-NFQUHZNNSA-N	3.76141
Tripterygii Radix	Lei Gong Teng	MOL011169	Peroxyergosterol	44.3915	428.72	0.86327	0.82	VXOZCESVZIRHCJ-KGHQQZOUSA-N	4.06306
Tripterygii Radix	Lei Gong Teng	MOL012680	Antiarol	71.2361	184.21	1.02003	0.046776	VTCDZPUMZAZMSB-UHFFFAOYSA-N	11.6338
Tripterygii Radix	Lei Gong Teng	MOL013351	Neoxanthin	28.0092	600.96	0.41711	0.50927	PGYAYSRVSAJXTE-CLONMANBSA-N	0
