# Supplementary material for: A Network Pharmacology Study on the Active Ingredients and Potential Targets of Tripterygium wilfordii Hook for Treatment of Rheumatoid Arthritis
Source: Evid Based Complement Alternat Med. 2019 Apr 15;2019:5276865. doi: 10.1155/2019/5276865 (PMC6500618; doi:10.1155/2019/5276865)
Supplement: Supplementary Materials — Composite compounds of TWH (Table S1). Compounds with an oral bioavailability value greater than 30% (Table S2). Compounds with a Caco-2 value > -0.3 (Table S3). Compounds with a drug-likeness value >0.18 (Table S4). Compound with a half-life of 3 hours (Table S5). The potential bioactive compounds of TWH using an in silico integrative model ADME (Table S6). The therapeutic target data for RA treatment from four resources, including TDD, OMIM, PHARMGKB, and GADA (Table S7). Detailed information on six existing protein-protein interaction databases (Table S8). Prediction of putative targets for compositive compounds Tripterygii Radix (Table S9). Four topological feature values of targets in target-compositive compounds network (Table S10). Rheumatoid Arthritis disease PPI Network (Table S11). Four topological feature values of rheumatoid arthritis disease PPI network (Table S12). The enrichment analysis of the target cluster analysis of rheumatoid arthritis (Table S13). Pathway of Rheumatic Arthritis target (Table S14). Four topological feature values of Pathway with Rheumatic Arthritis target (Table S15). TWH-Rheumatic Arthritis network (Table S16). Four topological feature values of TWH-Rheumatic Arthritis network (Table S17). TWH-Rheumatic Arthritis network and only including intersection targets (Table S18). Four topological feature values of TWH-Rheumatic Arthritis network and only including intersection targets (Table S19). TWH-Rheumatic Arthritis network includes TWH active ingredients and intersection targets (Table S20). Four topological feature values of TWH-Rheumatic Arthritis network include TWH active ingredients and intersection targets (Table S21). Cluster of pathway for TWH-Rheumatic Arthritis network and only including intersection targets (Table S22). Pathway for TWH-Rheumatic Arthritis network and only including intersection targets (Table S23). Four topological feature values of pathway for TWH-Rheumatic Arthritis network and only including inters [file 5276865.f1.zip › Supplementary Materials/Supplementary Tables/Supplementary_Table_S11-S12.xlsx]

## Sheet: Table S11
Supplementary Table S11: Rheumatoid Arthritis disease PPI Network.
Nodes	Target
ITK	LCK
ITK	SMURF1
ITK	FASLG
ITK	IKBKG
JAK2	JAK3
JAK2	LYN
JAK2	PIK3R1
JAK2	PTPN12
JAK2	PTPRC
JAK2	STAT1
JAK2	TNFRSF1A
JAK2	IKBKG
ESRRA	PRKCD
JAK3	LCK
JAK3	PIK3R1
JAK3	PTPRC
JAK3	IKBKG
HFE	TFR2
HFE	TF
LYN	MCL1
LYN	PDE4A
LYN	PDE4D
LYN	PECAM1
LYN	PIK3CG
LYN	PTPRC
LYN	TNF
LYN	FASLG
LYN	TRAT1
LYN	IKBKG
TFR2	TF
NCF1	NFKB1
NCF1	PLA2G4A
NCF1	FASLG
NCF1	RELA
MMP14	MMP2
PRKCD	PTPN22
PRKCD	SQSTM1
PRKCD	STAT1
PRKCD	TNFRSF1A
PRKCD	NCF1
PRKCD	PPARA
PRKCD	LYN
PRKCD	LCK
STAT1	TNFRSF1A
STAT1	TNFRSF1B
STAT1	RELA
BTK	FYN
BTK	HCK
BTK	ITK
BTK	JAK1
BTK	SYK
BTK	LYN
BTK	MYD88
BTK	SMURF1
BTK	RELA
BTK	TLR4
BTK	TLR9
BTK	FASLG
LCK	PIK3R1
LCK	PECAM1
LCK	PTPN12
LCK	PTPN22
LCK	PTPRC
LCK	SMURF1
LCK	SQSTM1
LCK	STAT1
LCK	FASLG
LCK	TRAT1
LCK	ZAP70
LCK	IKBKG
LTA	TNFRSF1A
LTA	TNFRSF1B
LTA	LTBR
ABCG5	ABCG8
ABCG5	PIK3R1
TNFSF13	TNFRSF1A
SYK	MYD88
SYK	PIK3R1
SYK	PIK3CG
SYK	STAT1
SYK	TLR4
SYK	TLR9
SYK	TNFRSF1A
SYK	LYN
SYK	LCK
F2RL1	F2
F2RL1	TLR4
TNFAIP3	TNFSF10
TNFAIP3	TNF
TNFAIP3	TNFRSF1A
PDE4A	SQSTM1
TNFSF13B	TNFSF13
CDKN1A	EEF1A1
CDKN1A	F13A1
CDKN1A	FGB
CDKN1A	S100A8
CDKN1A	SP110
CDKN1A	JUN
CDKN1A	IKBKG
IFNGR1	NFKB1
IFNGR1	STAT1
IFNGR1	JAK2
IFNGR1	JAK1
IL6	OSM
IL6R	IL6ST
IL6R	IL6
IL6R	JAK1
MMP2	THBS2
CAST	LRBA
CAST	PIK3R1
FN1	HRG
FN1	SSB
FN1	LRBA
FN1	F2
FN1	TF
FN1	FASLG
FN1	APCS
FN1	HGF
FN1	MMP9
FN1	ITGB3
FN1	ITGA5
FN1	ITGA4
MMP25	MMP2
HSP90B1	TLR2
HSP90B1	TLR4
HSP90B1	TNFRSF1B
HSP90B1	GBA
HSP90B1	LYN
HSP90B1	IKBKG
HTT	NFKB1
HTT	PIK3R1
HTT	SQSTM1
HTT	TBP
HTT	IKBKG
IL2RG	JAK1
IL2RG	JAK2
IL2RG	JAK3
IL2RG	STAT1
TBP	RELA
ITGA1	MATN1
ITGA2B	F2
ITGA2B	PLA2G4A
ITGA2B	ITGB3
COPA	ITGA4
COPA	IKBKG
ITGA4	SYK
ITGA4	LYN
ITGA4	PNP
ITGA4	TYMS
COX2	HSP90B1
COX2	FN1
ITGA5	ITGB3
ITGA5	SPP1
ITGA5	PECAM1
ITGB3	SYK
ITGB3	LYN
ITGB3	PLA2G4A
ITGB3	PLA2G2A
ITGB3	PECAM1
ITGB3	PDGFRA
HSPD1	FN1
HSPD1	NR3C1
HSPD1	GBA
HSPD1	HTT
HSPD1	ITGA4
HSPD1	MAPK14
HSPD1	IKBKG
HSPD1	RC3H1
HSPD1	SMURF1
HSPD1	DHFR
COX1	COX2
JAK1	JAK3
JAK1	SYK
JAK1	PIK3R1
JAK1	PLA2G4A
JAK1	PDGFRA
JAK1	PTPRC
JAK1	ATIC
JAK1	SMURF1
JAK1	STAT1
JAK1	TNFRSF1A
ABCC2	NFKB1
SPP1	F2
SMURF1	SQSTM1
SMURF1	STAT1
FBN2	FN1
ANKH	APOE
YWHAH	FN1
YWHAH	FOXO3
YWHAH	TNFAIP3
YWHAH	ZFP36
YWHAH	NR3C1
YWHAH	JUN
YWHAH	ABL1
FCRL3	ZAP70
FCRL3	SYK
CD4	HSPD1
CD4	HLA-DQB1
CD4	FCGR3A
CD4	NR3C1
CD4	SYK
CD4	LCK
CD4	ABCB1
CD4	MAPK14
CD4	PIK3R1
CD4	PTPRC
CD4	ZAP70
NR3C1	SSB
NR3C1	NFKB1
NR3C1	TBP
NR3C1	RELA
NR3C1	NFKB2
NR3C1	LCK
NR3C1	JUN
CD80	CD86
CD80	CTLA4
CD86	CTLA4
DEK	PTPN12
DEK	S100A9
CTLA4	PIK3R1
CTLA4	LRBA
CTLA4	TXK
CTLA4	LYN
CTLA4	LCK
CTLA4	JAK2
CTLA4	FYN
HLA-B	HLA-C
HLA-B	HTT
HLA-B	KLRD1
HLA-B	LILRB1
HLA-B	STAT1
HLA-B	HLA-H
HLA-B	PNP
HLA-B	COX2
HLA-B	AKR1B1
CAMKK2	MAPK14
HLA-C	HLA-G
HLA-C	LILRB1
HLA-C	HLA-H
HLA-DQA1	HLA-DQB1
HLA-DQA1	IKBKG
DEF6	ZAP70
DEF6	NFKB2
DEF6	LCK
HLA-DRB1	MS4A1
ADAMTS4	FN1
HLA-G	KLRD1
HLA-G	LILRB1
MTR	MMACHC
ICOS	TNF
PTPRC	ZAP70
PTPRC	SLAMF1
C1QA	C1QB
C1QA	C1QC
C1QA	CR1
C1QA	FN1
C1QA	HRG
C1QA	APCS
MATN3	TF
C1QB	C1QC
C1QB	FN1
C1QB	HRG
C1QB	RELA
C1QC	FN1
C2	C4B
C2	C5
C4B	FN1
C5	C6
C5	C8B
C5AR1	C5
MATN1	MATN3
C6	FN1
C6	F2
C6	FYN
F13A1	FGA
F13A1	FGG
F13A1	F2
F13A1	FN1
F5	F2
F8	F2
FGA	FGB
FGA	FGG
FGA	ITGA2B
FGA	F2
FGA	HRG
FGA	FN1
FGA	ITGB3
FGB	FGG
FGB	F2
FGB	FN1
APOB	HSP90B1
EBP	HSP90B1
FGG	FN1
FGG	ITGB3
NT5E	FN1
MMP26	MMP9
MBL2	PTPRC
ADAM17	TNF
ADAM17	TNFRSF1A
ADAM17	TNFRSF1B
ADAM17	TNFSF11
CIITA	TBP
FRK	FYN
APOE	NOS3
APOE	TYRO3
APOE	MMP3
FER	JAK1
FER	PIK3R1
KLRD1	KLRC2
KLRD1	KLRC1
PPARA	STAT1
PPARA	RELA
CASP8	FYN
CASP8	IKBKG
CASP8	NLRC4
CASP8	SPP1
CASP8	SQSTM1
CASP8	TNFAIP3
CASP8	TNFSF10
CASP8	TNF
CASP8	FASLG
CASP8	TNFRSF1A
MERTK	IKBKG
CDCP1	PRKCD
CDCP1	FYN
GOLGB1	MMP14
IL12A	IL12B
PADI4	SMURF1
IL12B	IL23A
ALPL	RELA
GP5	F2
PDE4D	PIK3CG
DDX41	FYN
CASP1	CASP8
CASP1	HTT
CASP1	CAST
CASP1	IL18
CASP1	IL1A
CASP1	IL1B
CASP1	NLRC4
CASP1	PLA2G4A
IL1R2	IL1RN
IL1RN	RELA
ITPR3	TRPC1
BACH2	MAFB
BACH2	JUN
NLRC4	NLRP3
MMP7	MMP9
MMP7	SPP1
MMP7	TNFSF11
MMP7	FASLG
SSB	SPP1
SSB	SMURF1
CISH	MYD88
CISH	LCK
CISH	CSF2RB
CRLF2	JAK2
MMP10	MMP3
MMP10	MMP9
CSF2	CSF2RB
CSF2RA	CSF2RB
CSF2RA	LYN
CSF2RA	PIK3R1
CSF2RA	CSF2
CSF2RB	IL3
CSF2RB	JAK1
CSF2RB	JAK2
CSF2RB	SYK
CSF2RB	LCK
CSF2RB	LYN
CSF2RB	STAT1
MMP17	MMP2
MMP17	TNF
IL15	IL2RG
IL23A	IL23R
IL23R	JAK2
PROZ	F2
IL6ST	IL6
IL6ST	PRKCD
IL6ST	PIK3R1
IL6ST	PIK3CG
IL6ST	STAT1
IL6ST	OSM
IL6ST	JAK2
IL6ST	JAK1
HRG	TNFRSF1A
CD244	PIK3R1
CD244	FYN
FCGR3A	PTPRC
FCGR3A	ZAP70
FCGR3A	FCGR3B
FCGR3A	APCS
FCGR3A	SYK
FCGR3A	LCK
FCGR3B	APCS
FYN	NR3C1
FYN	CAST
FYN	IL1B
FYN	ITK
FYN	JAK2
FYN	PRKCD
FYN	SYK
FYN	LRBA
FYN	IKBKG
FYN	PIK3R1
FYN	PDE4D
FYN	PECAM1
FYN	PTPRC
FYN	SLAMF1
FYN	STAT1
FYN	TNF
FYN	FASLG
FYN	TNFRSF1A
FYN	TRAT1
FYN	TXK
FYN	TYRO3
FYN	ZAP70
FYN	CSF2RB
ATIC	TYMS
ATIC	TRNT1
PTPN22	ZAP70
IL17RA	IL17RE
IL17RA	IL17A
IL17RA	SYK
IL17RB	IL17B
CSK	FRK
CSK	FYN
CSK	HCK
CSK	JUN
CSK	LCK
CSK	LILRB1
CSK	LYN
CSK	PECAM1
CSK	PTPN12
CSK	PTPN22
CSK	PTPRC
CSK	ZAP70
MMP1	MMP7
MMP1	TNFSF11
MMP13	MMP14
MMP3	SPP1
MMP3	TNFSF11
MMP9	THBS2
ABCB1	PSMB8
S100A8	S100A9
TRAF3IP2	IL17A
TRAF3IP2	SYK
TRAF3IP2	IL17RC
TRAF3IP2	IL17RB
TRAF3IP2	IL17RA
TRAF3IP2	IKBKG
CD3E	CSK
CD3E	JAK3
CD3E	SYK
CD3E	LCK
CD3E	PIK3R1
CD3E	PTPN22
CD3E	TRAT1
CD3E	ZAP70
MS4A1	LYN
MS4A1	LCK
MS4A1	FYN
PTGS1	PTGS2
IRF1	IRF2
IRF1	NFKB1
IRF1	STAT1
IRF1	RELA
IRF2	NFKB1
IRF2	STAT1
IRF2	RELA
CASP3	CASP8
CASP3	CDKN1A
CASP3	HSPD1
CASP3	FYN
CASP3	HTT
CASP3	CAST
CASP3	IL18
CASP3	LYN
CASP3	MCL1
CASP3	MAPK9
CASP3	SPP1
CASP3	PLA2G4A
CASP3	STAT1
CASP3	TNFSF10
FASLG	TNFRSF1A
IKBKG	NFKB1
IKBKG	NFKB2
IKBKG	PSMB8
IKBKG	SQSTM1
IKBKG	RELA
IKBKG	TNFAIP3
IKBKG	TNF
IKBKG	TNFRSF1A
IKBKG	LTBR
IKBKG	TYRO3
IL1A	IL1R2
IL1B	MMP2
IL1B	LYN
IL1B	IL1R2
IL1B	IKBKG
JUN	MAFB
JUN	MAPK9
JUN	MAPK11
JUN	MAPK14
JUN	STAT1
JUN	STAT4
JUN	TBP
JUN	RELA
MAP3K2	SMURF1
MAP3K2	IKBKG
MAPK11	MAPK14
MAPK12	MAPK13
MAPK13	SQSTM1
MAPK14	MOB3B
MAPK14	NCF1
MAPK14	PLA2G4A
MAPK14	SQSTM1
MAPK14	STAT1
MAPK14	STAT4
MAPK14	RELA
MAPK14	TYMS
MAPK9	NCF1
MAPKAPK2	ZFP36
MAPKAPK2	MAPK14
MAPKAPK2	MAPK11
MYD88	SMURF1
MYD88	SQSTM1
MYD88	TLR2
MYD88	TLR4
MYD88	TLR9
MYD88	IKBKG
NFKB1	ZFP36
NFKB1	TWIST1
NFKB1	REL
NFKB1	TNFSF11
NFKB1	RELA
NFKB1	NFKB2
NFKB2	REL
NFKB2	RELA
NFKB2	TNFAIP3
PDGFRA	SMURF1
PDGFRA	STAT1
PLA2G4A	RELA
RELA	TWIST1
TNF	TNFRSF1A
TNF	TNFRSF1B
TNF	LTA
TNF	LTBR
IL1RL1	MYD88
TNFRSF1A	TRPC1
TNFRSF1A	TNFRSF25
TNFRSF1A	TNFRSF1B
ABL1	BTK
ABL1	HSPD1
ABL1	C6
ABL1	DDX41
ABL1	FYN
ABL1	HCK
ABL1	CAST
ABL1	JAK1
ABL1	JAK2
ABL1	JUN
ABL1	PRKCD
ABL1	LRBA
ABL1	P2RX7
ABL1	PIK3R1
ABL1	PDE4D
ABL1	PTPN12
ABL1	ZAP70
ALOX5	MAPKAPK2
ALOX5	PIK3R1
ALOX5	REL
PIK3R1	PDE4D
PIK3R1	PECAM1
PIK3R1	SQSTM1
PIK3R1	TLR2
PIK3R1	TNFRSF1A
PIK3R1	TRAT1
PIK3R1	ZAP70
PIK3R1	PDGFRA
PIK3R1	FASLG
PIK3R1	TYRO3
PLA2G1B	PLA2G2A
REL	TBP
REL	RELA
CCL2	CCR1
CCL2	CCR2
CCL2	CCR5
CCL2	MMP1
CCL2	MMP3
CCL2	MMP8
FCGR2A	PIK3R1
FCGR2A	FCGR2B
FCGR2A	SYK
FCGR2A	LYN
FCGR2A	ITGA4
FCGR2A	HCK
FCGR2A	FYN
FCGR2B	APCS
FCGR2B	LYN
FCGR2B	ITGA4
FCGR2B	FYN
CCR1	CCL3L1
CCR1	JAK1
CCR1	STAT1
CCR2	CCR5
CCR2	JAK2
CCR5	CCL3L1
CCR5	STAT1
CCR5	TXK
CCR5	LCK
CCR5	JAK2
CCR5	JAK1
CCR5	CD4
CXCR1	CXCR2
EEF1A1	FN1
EEF1A1	PRKCD
EEF1A1	SSB
EEF1A1	ABCC1
EEF1A1	ABCC2
EEF1A1	SPP1
EEF1A1	SMURF1
EEF1A1	ALPL
EEF1A1	TNFSF11
EEF1A1	MAPK14
EEF1A1	ITGA4
EEF1A1	IKBKG
HCK	IL6ST
HCK	PIK3R1
HCK	PECAM1
HCK	FASLG
HCK	CSF2RB
HCK	ALOX5

## Sheet: Table S12
Supplementary Table S12: Four topological feature values of rheumatoid arthritis disease PPI network
Nodes	Betweenness	Closeness	Degree	Eccentricity
FN1	10391	0.114641	28	7
IKBKG	8421.2	0.119025	29	6
FYN	7591.94	0.119539	37	6
STAT1	5550.18	0.117453	24	7
PIK3R1	4175.09	0.117011	30	6
TNFRSF1A	4092.84	0.116956	19	6
JAK2	4051.1	0.115706	19	7
SYK	3984.74	0.116355	22	6
LYN	3916.24	0.116792	26	6
HLA-B	3443.32	0.110323	9	6
LCK	2888.24	0.116792	27	6
IL1B	2697.28	0.111609	6	7
EEF1A1	2656.91	0.114641	13	6
HSPD1	2622.63	0.115653	13	6
RELA	2607.12	0.114378	19	6
C6	2513.59	0.112568	5	6
JAK1	2465.25	0.11443	20	7
ABL1	2437.56	0.115278	18	6
TF	2392	0.103577	4	8
MAPK14	2360.39	0.113079	15	6
FASLG	2334.75	0.115868	12	6
F2	2333.94	0.107559	12	7
ITGB3	2217.24	0.113388	11	6
MMP2	2156.27	0.102385	5	7
JUN	2145.67	0.112721	14	6
TRAF3IP2	1930.96	0.109163	6	7
CDKN1A	1805.6	0.111609	8	6
CASP3	1750.3	0.114694	14	6
HSP90B1	1624.56	0.111659	9	6
CASP8	1546.91	0.114063	12	6
HTT	1524.63	0.114063	9	6
SQSTM1	1515.96	0.11344	11	7
IL23R	1440	0.104271	2	8
PRKCD	1427.46	0.115012	14	6
COX2	1427.16	0.108214	4	7
ITGA4	1419.23	0.114011	10	6
MMP9	1381.06	0.105019	5	8
TNF	1366.95	0.112466	12	7
CD4	1305.29	0.11344	12	6
TYRO3	1222.49	0.111111	4	7
NFKB1	1154.18	0.11131	14	7
C5	1153.01	0.101757	4	7
CCR5	1151.92	0.110372	9	7
YWHAH	1151.61	0.111559	7	6
CSK	1151.09	0.112466	13	7
CSF2RB	1140.25	0.112976	12	7
IL6ST	1139.95	0.110177	10	7
SMURF1	1136.4	0.112823	13	6
SPP1	1104.55	0.109692	8	7
CTLA4	1060.38	0.11196	9	6
KLRD1	1039.12	0.0998797	4	7
APOE	1019.52	0.101882	4	8
MMP14	966	0.0932584	3	8
IL23A	964	0.094821	2	9
MATN3	964	0.0942468	2	9
NR3C1	841.086	0.113285	11	6
CASP1	810.525	0.108073	8	7
PLA2G4A	805.991	0.11196	8	7
MYD88	796.058	0.110519	10	7
PTPRC	795.156	0.112011	12	7
CCL2	783.782	0.101924	6	8
BTK	753.853	0.114641	13	6
PTPN12	681.759	0.108876	5	7
MMP3	635.913	0.102301	5	7
IL17RA	600.699	0.105419	4	7
TNFSF11	548.268	0.106684	6	7
TBP	534.089	0.10742	6	7
FCGR3A	523.837	0.110031	7	6
ATIC	517.277	0.104359	3	7
HRG	514.332	0.10974	5	6
C1QA	510.891	0.10533	6	7
LRBA	509.279	0.112213	5	6
IL2RG	493.463	0.107467	5	8
MS4A1	486.429	0.109354	4	7
C1QB	485.214	0.108214	5	7
PLA2G2A	484	0.102217	2	7
TRPC1	484	0.105108	2	7
MAPK13	484	0.102259	2	8
IL17RB	484	0.0987703	2	8
NLRC4	484	0.103967	3	7
IL12B	484	0.0868807	2	10
TNFSF13	484	0.105108	2	7
ABCG5	484	0.105152	2	7
MATN1	484	0.0863983	2	10
LILRB1	480.445	0.103923	4	7
MMP7	449.093	0.106684	5	7
ZAP70	389.62	0.111062	12	7
TLR4	389.249	0.107699	5	7
CCR1	342.036	0.107235	4	8
APCS	329.282	0.107097	5	7
THBS2	318.888	0.0983412	2	8
PECAM1	312.488	0.112213	8	6
S100A8	294.961	0.100891	2	7
TNFAIP3	292.495	0.110913	7	6
C4B	290.987	0.103362	2	8
HCK	285.064	0.111509	10	6
TNFRSF1B	225.251	0.109115	6	7
TYMS	201.65	0.106048	3	7
SSB	200.084	0.110568	5	7
DEK	199.44	0.0987703	2	8
JAK3	193.302	0.11136	8	7
ALOX5	188.974	0.106867	4	7
CAST	181.15	0.111459	6	6
NCF1	177.01	0.10974	7	7
NFKB2	172.877	0.109354	7	7
FCGR2B	163.131	0.110226	5	6
FGB	157.732	0.106501	5	7
F13A1	157.732	0.106501	5	7
ITGA2B	157.556	0.106003	4	7
PDGFRA	151.071	0.11121	5	6
FGA	145.431	0.107051	8	7
CCR2	113.091	0.105419	3	8
MMP17	111.229	0.102175	2	8
PSMB8	104.171	0.106821	2	7
HLA-DQA1	104.171	0.106821	2	7
ADAM17	102.223	0.107051	4	7
ITGA5	97.2748	0.108308	4	7
CSF2RA	94.8156	0.108544	4	7
IL1R2	90.0022	0.101799	3	8
F2RL1	89.0809	0.101799	2	8
IL1RN	84.4299	0.103405	2	7
HLA-C	81.9896	0.100322	4	7
TLR2	80.0632	0.107005	3	7
IFNGR1	79.1308	0.108214	4	8
FCGR2A	75.0138	0.11196	7	6
MMP10	70.2253	0.0975323	2	8
MMP1	66.2215	0.100444	3	7
ZFP36	62.9073	0.104578	3	7
MAPKAPK2	61.7454	0.103277	4	7
REL	60.9364	0.10471	5	7
CD3E	59.7912	0.109402	8	7
PNP	48.9121	0.105019	2	7
PIK3CG	48.4105	0.108214	4	7
PDE4D	47.0834	0.110226	5	7
ITK	38.1012	0.112213	6	6
IL6R	37.9496	0.103664	3	8
TXK	37.1949	0.108261	3	7
LTBR	24.0188	0.107005	3	7
HLA-G	23.5955	0.0946768	3	8
FGG	22.4161	0.105957	5	7
DEF6	22.1313	0.106093	3	7
MAPK9	21.6896	0.105285	3	7
GBA	20.2516	0.105375	2	7
TRAT1	16.6838	0.110177	5	7
CISH	14.7854	0.10641	3	7
S100A9	14.4013	0.0943182	2	8
MAPK11	13.9717	0.103577	3	7
ABCB1	13.4525	0.10332	2	7
HLA-DQB1	13.4525	0.10332	2	7
IL1A	13.0243	0.0979544	2	8
COPA	11.6577	0.108591	2	6
LTA	11.6018	0.105957	4	7
MAP3K2	11.5616	0.10742	2	7
PTPN22	11.3835	0.107189	5	7
ABCC2	10.1077	0.104842	2	7
PPARA	8.85623	0.108073	3	7
IRF2	8.26464	0.107932	4	7
IRF1	8.26464	0.107932	4	7
PDE4A	7.3383	0.106775	2	7
ALPL	7.19297	0.105732	2	7
C2	6	0.0958061	2	8
IL18	4.6693	0.103793	2	7
TNFSF10	4.65266	0.105285	3	7
FCRL3	3.95288	0.105196	2	7
CCL3L1	1.5	0.0997596	2	8
IL6	1	0.0996	3	8
FOXO3	0	0.100647	1	7
CXCR2	0	0.00401606	1	1
SP110	0	0.100687	1	7
CXCR1	0	0.00401606	1	1
TNFRSF25	0	0.105019	1	7
PLA2G1B	0	0.0929798	1	8
IL1RL1	0	0.0997996	1	8
MAPK12	0	0.0930146	1	9
HGF	0	0.103148	1	8
PTGS1	0	0.00401606	1	1
MMP13	0	0.0855082	1	9
IL17RE	0	0.0956221	1	8
IL17RC	0	0.098692	1	8
IL17B	0	0.0901194	1	9
IL17A	0	0.0987703	2	8
TRNT1	0	0.0947489	1	8
FCGR3B	0	0.101467	2	7
CD244	0	0.108449	2	7
STAT4	0	0.103448	2	7
PROZ	0	0.0973797	1	8
IL15	0	0.0973036	1	9
CSF2	0	0.102049	2	8
CRLF2	0	0.10401	1	8
P2RX7	0	0.103664	1	7
NLRP3	0	0.0944255	1	8
MAFB	0	0.101633	2	7
BACH2	0	0.101633	2	7
ITPR3	0	0.0953658	1	8
MOB3B	0	0.101882	1	7
DDX41	0	0.10812	2	7
TLR9	0	0.106365	3	7
GP5	0	0.0973797	1	8
PADI4	0	0.101674	1	7
IL12A	0	0.0801158	1	11
GOLGB1	0	0.0855082	1	9
CDCP1	0	0.108026	2	7
MERTK	0	0.106684	1	7
KLRC2	0	0.091042	1	8
KLRC1	0	0.091042	1	8
FER	0	0.106547	2	7
FRK	0	0.107932	2	7
CIITA	0	0.0972656	1	8
MBL2	0	0.101014	1	8
MMP26	0	0.0952928	1	9
NT5E	0	0.103148	1	8
EBP	0	0.100728	1	7
APOB	0	0.100728	1	7
F8	0	0.0973797	1	8
F5	0	0.0973797	1	8
HLA-H	0	0.0997197	2	7
CR1	0	0.0955487	1	8
AKR1B1	0	0.0996399	1	7
C8B	0	0.0925995	1	8
C5AR1	0	0.0925995	1	8
C1QC	0	0.10401	3	8
MMACHC	0	0.00401606	1	1
ICOS	0	0.101384	1	8
MTR	0	0.00401606	1	1
ADAMTS4	0	0.103148	1	8
HLA-DRB1	0	0.0988487	1	8
CAMKK2	0	0.101882	1	7
CD86	0	0.101014	2	7
CD80	0	0.101014	2	7
ANKH	0	0.0927029	1	9
RC3H1	0	0.103967	1	7
FBN2	0	0.103148	1	8
DHFR	0	0.103967	1	7
ABCC1	0	0.103148	1	7
OSM	0	0.0995602	2	8
MCL1	0	0.107235	2	7
TWIST1	0	0.103534	2	7
COX1	0	0.0979158	1	8
ITGA1	0	0.0797055	1	11
IL3	0	0.101799	1	8
MMP25	0	0.0931189	1	8
NOS3	0	0.0927029	1	9
SLAMF1	0	0.107792	2	7
TNFSF13B	0	0.0953658	1	8
PTGS2	0	0.00401606	1	1
ABCG8	0	0.0954023	1	8
MMP8	0	0.0927374	1	9
TFR2	0	0.0941399	2	9
HFE	0	0.0941399	2	9
ESRRA	0	0.103448	1	7
