# Supplementary material for: A Network Pharmacology Study on the Active Ingredients and Potential Targets of Tripterygium wilfordii Hook for Treatment of Rheumatoid Arthritis
Source: Evid Based Complement Alternat Med. 2019 Apr 15;2019:5276865. doi: 10.1155/2019/5276865 (PMC6500618; doi:10.1155/2019/5276865)
Supplement: Supplementary Materials — Composite compounds of TWH (Table S1). Compounds with an oral bioavailability value greater than 30% (Table S2). Compounds with a Caco-2 value > -0.3 (Table S3). Compounds with a drug-likeness value >0.18 (Table S4). Compound with a half-life of 3 hours (Table S5). The potential bioactive compounds of TWH using an in silico integrative model ADME (Table S6). The therapeutic target data for RA treatment from four resources, including TDD, OMIM, PHARMGKB, and GADA (Table S7). Detailed information on six existing protein-protein interaction databases (Table S8). Prediction of putative targets for compositive compounds Tripterygii Radix (Table S9). Four topological feature values of targets in target-compositive compounds network (Table S10). Rheumatoid Arthritis disease PPI Network (Table S11). Four topological feature values of rheumatoid arthritis disease PPI network (Table S12). The enrichment analysis of the target cluster analysis of rheumatoid arthritis (Table S13). Pathway of Rheumatic Arthritis target (Table S14). Four topological feature values of Pathway with Rheumatic Arthritis target (Table S15). TWH-Rheumatic Arthritis network (Table S16). Four topological feature values of TWH-Rheumatic Arthritis network (Table S17). TWH-Rheumatic Arthritis network and only including intersection targets (Table S18). Four topological feature values of TWH-Rheumatic Arthritis network and only including intersection targets (Table S19). TWH-Rheumatic Arthritis network includes TWH active ingredients and intersection targets (Table S20). Four topological feature values of TWH-Rheumatic Arthritis network include TWH active ingredients and intersection targets (Table S21). Cluster of pathway for TWH-Rheumatic Arthritis network and only including intersection targets (Table S22). Pathway for TWH-Rheumatic Arthritis network and only including intersection targets (Table S23). Four topological feature values of pathway for TWH-Rheumatic Arthritis network and only including inters [file 5276865.f1.zip › Supplementary Materials/Supplementary Tables/Supplementary_Table_S13.xlsx]

## Sheet: Table13
Supplementary Table S14:The enrichment analysis of the target cluster analysis of rheumatoid arthritis.
Cluster	Category	Term	Term-Name	Count	%	PValue	Genes	List Total	Pop Hits	Pop Total	Fold Enrichment	Bonferroni	Benjamini	FDR
1	GOTERM_BP_DIRECT	GO:0002250	adaptive immune response	4	12.9032	0.0022878	FGB, CTLA4, JAK2, SYK	31	148	16792	14.6399	0.725223	0.0395647	3.29849
2	GOTERM_BP_DIRECT	GO:0002250	adaptive immune response	4	0.0753154	0.0022878	FGB, CTLA4, JAK2, SYK	31	148	16792	14.6399	0.725223	0.0395647	3.29849
3	GOTERM_MF_DIRECT	GO:0003823	antigen binding	4	80	8.78552e-07	HLA-H, HLA-C, HLA-B, HLA-G	5	103	16881	131.115	1.22997e-05	1.22997e-05	0.00059679
3	GOTERM_BP_DIRECT	GO:0019882	antigen processing and presentation	4	80	1.32694e-07	HLA-H, HLA-C, HLA-B, HLA-G	5	55	16792	244.247	8.6251e-06	2.15628e-06	0.000135242
3	GOTERM_BP_DIRECT	GO:0002486	antigen processing and presentation of endogenous peptide antigen via MHC class I via ER pathway, TAP-independent	2	40	0.000714498	HLA-C, HLA-B	5	3	16792	2238.93	0.0453963	0.00579054	0.725828
3	GOTERM_BP_DIRECT	GO:0002479	antigen processing and presentation of exogenous peptide antigen via MHC class I, TAP-dependent	4	80	2.00783e-07	HLA-H, HLA-C, HLA-B, HLA-G	5	63	16792	213.232	1.30508e-05	2.61017e-06	0.000204637
3	GOTERM_BP_DIRECT	GO:0002480	antigen processing and presentation of exogenous peptide antigen via MHC class I, TAP-independent	4	80	4.2574e-10	HLA-H, HLA-C, HLA-B, HLA-G	5	9	16792	1492.62	2.76731e-08	2.76731e-08	4.33913e-07
3	GOTERM_BP_DIRECT	GO:0002474	antigen processing and presentation of peptide antigen via MHC class I	4	80	2.05581e-08	HLA-H, HLA-C, HLA-B, HLA-G	5	30	16792	447.787	1.33628e-06	4.45426e-07	2.09528e-05
1	GOTERM_BP_DIRECT	GO:0006915	apoptotic process	7	22.5806	0.000429048	MYD88, NCF1, IRF1, JAK2, STAT1, PRKCD, LTA	31	567	16792	6.68738	0.214971	0.0100341	0.626469
2	GOTERM_BP_DIRECT	GO:0006915	apoptotic process	7	0.131802	0.000429048	MYD88, NCF1, IRF1, JAK2, STAT1, PRKCD, LTA	31	567	16792	6.68738	0.214971	0.0100341	0.626469
1	GOTERM_BP_DIRECT	GO:0050853	B cell receptor signaling pathway	3	9.67742	0.00416792	LCK, CTLA4, SYK	31	54	16792	30.0932	0.905165	0.0616811	5.93303
2	GOTERM_BP_DIRECT	GO:0050853	B cell receptor signaling pathway	3	0.0564865	0.00416792	LCK, CTLA4, SYK	31	54	16792	30.0932	0.905165	0.0616811	5.93303
1	GOTERM_BP_DIRECT	GO:0007596	blood coagulation	8	25.8065	2.78375e-08	FGG, FGB, F13A1, F2, IRF1, IRF2, JAK2, ITGB3	31	184	16792	23.5512	1.57002e-05	5.23344e-06	4.07657e-05
2	GOTERM_BP_DIRECT	GO:0007596	blood coagulation	8	0.150631	2.78375e-08	FGG, FGB, F13A1, F2, IRF1, IRF2, JAK2, ITGB3	31	184	16792	23.5512	1.57002e-05	5.23344e-06	4.07657e-05
1	GOTERM_BP_DIRECT	GO:0072378	blood coagulation, fibrin clot formation	2	6.45161	0.00712777	FGG, FGB	31	4	16792	270.839	0.982305	0.087614	9.94538
2	GOTERM_BP_DIRECT	GO:0072378	blood coagulation, fibrin clot formation	2	0.0376577	0.00712777	FGG, FGB	31	4	16792	270.839	0.982305	0.087614	9.94538
1	GOTERM_CC_DIRECT	GO:0072562	blood microparticle	7	22.5806	1.53e-07	C1QB, FGG, FGB, F13A1, F2, HRG, C1QC	31	152	18224	27.073	1.4e-05	1.4e-05	0.000167
2	GOTERM_CC_DIRECT	GO:0072562	blood microparticle	7	0.131802	1.53472e-07	C1QB, FGG, FGB, F13A1, F2, HRG, C1QC	31	152	18224	27.073	1.39659e-05	1.39659e-05	0.000167314
1	GOTERM_MF_DIRECT	GO:0050839	cell adhesion molecule binding	3	9.67742	0.00540366	FGG, FGB, ITGB3	31	62	16881	26.3491	0.536709	0.120352	6.20791
2	GOTERM_MF_DIRECT	GO:0050839	cell adhesion molecule binding	3	0.0564865	0.00540366	FGG, FGB, ITGB3	31	62	16881	26.3491	0.536709	0.120352	6.20791
1	GOTERM_CC_DIRECT	GO:0009986	cell surface	6	19.3548	0.00175836	TNFRSF1A, FGG, FGB, ADAM17, TLR4, ITGB3	31	542	18224	6.5078	0.147985	0.0263388	1.90034
2	GOTERM_CC_DIRECT	GO:0009986	cell surface	6	0.112973	0.00175836	TNFRSF1A, FGG, FGB, ADAM17, TLR4, ITGB3	31	542	18224	6.5078	0.147985	0.0263388	1.90034
4	GOTERM_BP_DIRECT	GO:0007166	cell surface receptor signaling pathway	3	42.8571	0.00381065	PTPRC, CD3E, CD4	7	274	16792	26.2649	0.461251	0.0979489	4.5148
4	GOTERM_CC_DIRECT	GO:0005911	cell-cell junction	3	42.8571	0.00129576	CD3E, CSK, PIK3R1	7	172	18224	45.4086	0.0331498	0.0167146	1.05768
1	GOTERM_BP_DIRECT	GO:0071260	cellular response to mechanical stimulus	4	12.9032	0.000270957	TNFRSF1A, MYD88, IRF1, TLR4	31	71	16792	30.517	0.141733	0.0076129	0.396061
2	GOTERM_BP_DIRECT	GO:0071260	cellular response to mechanical stimulus	4	0.0753154	0.000270957	TNFRSF1A, MYD88, IRF1, TLR4	31	71	16792	30.517	0.141733	0.0076129	0.396061
1	GOTERM_CC_DIRECT	GO:0005602	complement component C1 complex	2	6.45161	0.00328974	C1QA, C1QB	31	2	18224	587.871	0.259078	0.0419326	3.5286
2	GOTERM_CC_DIRECT	GO:0005602	complement component C1 complex	2	0.0376577	0.00328974	C1QA, C1QB	31	2	18224	587.871	0.259078	0.0419326	3.5286
1	GOTERM_BP_DIRECT	GO:0019221	cytokine-mediated signaling pathway	4	12.9032	0.00161494	TNFRSF1A, MYD88, RELA, JAK2	31	131	16792	16.5398	0.598105	0.0320316	2.33907
2	GOTERM_BP_DIRECT	GO:0019221	cytokine-mediated signaling pathway	4	0.0753154	0.00161494	TNFRSF1A, MYD88, RELA, JAK2	31	131	16792	16.5398	0.598105	0.0320316	2.33907
5	GOTERM_BP_DIRECT	GO:0019221	cytokine-mediated signaling pathway	3	33.3333	0.00163996	CCL2, TNFSF11, CCR1	9	131	16792	42.7277	0.359043	0.199402	2.1361
1	GOTERM_CC_DIRECT	GO:0005829	cytosol	13	41.9355	0.00429868	PLA2G4A, MYD88, REL, NCF1, RELA, LCK, IRF1, IRF2, JAK2, NFKB2, STAT1, PRKCD, SYK	31	3315	18224	2.30538	0.324311	0.0426231	4.58791
2	GOTERM_CC_DIRECT	GO:0005829	cytosol	13	0.244775	0.00429868	PLA2G4A, MYD88, REL, NCF1, RELA, LCK, IRF1, IRF2, JAK2, NFKB2, STAT1, PRKCD, SYK	31	3315	18224	2.30538	0.324311	0.0426231	4.58791
1	GOTERM_BP_DIRECT	GO:0042742	defense response to bacterium	5	16.129	0.000122752	TNFRSF1A, TLR4, PRKCD, SYK, TLR9	31	145	16792	18.6785	0.0668941	0.00460514	0.17961
2	GOTERM_BP_DIRECT	GO:0042742	defense response to bacterium	5	0.0941442	0.000122752	TNFRSF1A, TLR4, PRKCD, SYK, TLR9	31	145	16792	18.6785	0.0668941	0.00460514	0.17961
3	GOTERM_CC_DIRECT	GO:0031901	early endosome membrane	4	80	1.00054e-06	HLA-H, HLA-C, HLA-B, HLA-G	5	116	18224	125.683	1.80096e-05	3.60195e-06	0.000737522
3	GOTERM_CC_DIRECT	GO:0012507	ER to Golgi transport vesicle membrane	4	80	8.74716e-08	HLA-H, HLA-C, HLA-B, HLA-G	5	52	18224	280.369	1.57449e-06	5.24829e-07	6.44773e-05
1	GOTERM_CC_DIRECT	GO:0009897	external side of plasma membrane	4	12.9032	0.00506517	FGG, FGB, CTLA4, TLR4	31	213	18224	11.0398	0.370042	0.0451588	5.38559
2	GOTERM_CC_DIRECT	GO:0009897	external side of plasma membrane	4	0.0753154	0.00506517	FGG, FGB, CTLA4, TLR4	31	213	18224	11.0398	0.370042	0.0451588	5.38559
4	GOTERM_CC_DIRECT	GO:0009897	external side of plasma membrane	4	57.1429	3.06806e-05	PTPRC, CD3E, CD4, FCGR3A	7	213	18224	48.8907	0.000797389	0.000797389	0.0251577
1	GOTERM_BP_DIRECT	GO:0030198	extracellular matrix organization	4	12.9032	0.00504164	FGG, FGB, NFKB2, ITGB3	31	196	16792	11.0546	0.942195	0.0722731	7.13443
2	GOTERM_BP_DIRECT	GO:0030198	extracellular matrix organization	4	0.0753154	0.00504164	FGG, FGB, NFKB2, ITGB3	31	196	16792	11.0546	0.942195	0.0722731	7.13443
1	GOTERM_CC_DIRECT	GO:0005576	extracellular region	11	35.4839	0.000162	C1QA, TNFRSF1A, C1QB, FGG, TNFRSF1B, FGB, F13A1, F2, HRG, C1QC, TLR9	31	1610	18224	4.01651	0.0146787	0.00491703	0.176999
2	GOTERM_CC_DIRECT	GO:0005576	extracellular region	11	0.207117	0.000162487	C1QA, TNFRSF1A, C1QB, FGG, TNFRSF1B, FGB, F13A1, F2, HRG, C1QC, TLR9	31	1610	18224	4.01651	0.0146787	0.00491703	0.176999
1	GOTERM_CC_DIRECT	GO:0031234	extrinsic component of cytoplasmic side of plasma membrane	3	9.67742	0.00557848	LCK, JAK2, SYK	31	68	18224	25.9355	0.398941	0.0452239	5.91639
2	GOTERM_CC_DIRECT	GO:0031234	extrinsic component of cytoplasmic side of plasma membrane	3	0.0564865	0.00557848	LCK, JAK2, SYK	31	68	18224	25.9355	0.398941	0.0452239	5.91639
5	GOTERM_CC_DIRECT	GO:0031234	extrinsic component of cytoplasmic side of plasma membrane	3	33.3333	0.000379	JAK1, ABL1, BTK	9	68	18224	89.3333	0.0161511	0.0161511	0.351773
1	GOTERM_BP_DIRECT	GO:0042730	fibrinolysis	4	12.9032	6.6968e-06	FGG, FGB, F2, HRG	31	21	16792	103.177	0.00376988	0.000539427	0.00980644
2	GOTERM_BP_DIRECT	GO:0042730	fibrinolysis	4	0.0753154	6.6968e-06	FGG, FGB, F2, HRG	31	21	16792	103.177	0.00376988	0.000539427	0.00980644
3	GOTERM_CC_DIRECT	GO:0000139	Golgi membrane	4	80	0.000132469	HLA-H, HLA-C, HLA-B, HLA-G	5	591	18224	24.6687	0.00238176	0.000397355	0.0976049
1	GOTERM_BP_DIRECT	GO:0007249	I-kappaB kinase/NF-kappaB signaling	4	12.9032	0.000164392	TNFRSF1A, REL, TLR4, NFKB2	31	60	16792	36.1118	0.0885554	0.00577852	0.240468
2	GOTERM_BP_DIRECT	GO:0007249	I-kappaB kinase/NF-kappaB signaling	4	0.0753154	0.000164392	TNFRSF1A, REL, TLR4, NFKB2	31	60	16792	36.1118	0.0885554	0.00577852	0.240468
1	GOTERM_CC_DIRECT	GO:0033256	I-kappaB/NF-kappaB complex	2	6.45161	0.00820475	REL, RELA	31	5	18224	235.148	0.527497	0.0605644	8.5901
2	GOTERM_CC_DIRECT	GO:0033256	I-kappaB/NF-kappaB complex	2	0.0376577	0.00820475	REL, RELA	31	5	18224	235.148	0.527497	0.0605644	8.5901
1	GOTERM_BP_DIRECT	GO:0006955	immune response	6	19.3548	0.000821578	TNFRSF1A, TNFRSF1B, CTLA4, TLR4, C1QC, LTA	31	421	16792	7.71987	0.37096	0.0183716	1.19641
2	GOTERM_BP_DIRECT	GO:0006955	immune response	6	0.112973	0.000821578	TNFRSF1A, TNFRSF1B, CTLA4, TLR4, C1QC, LTA	31	421	16792	7.71987	0.37096	0.0183716	1.19641
3	GOTERM_BP_DIRECT	GO:0002767	immune response-inhibiting cell surface receptor signaling pathway	2	40	0.000714498	LILRB1, HLA-G	5	3	16792	2238.93	0.0453963	0.00579054	0.725828
1	GOTERM_BP_DIRECT	GO:0006954	inflammatory response	9	29.0323	2.37084e-07	TNFRSF1A, TNFRSF1B, MYD88, REL, RELA, TLR4, NFKB2, SYK, TLR9	31	379	16792	12.8631	0.000133706	3.34283e-05	0.000347189
2	GOTERM_BP_DIRECT	GO:0006954	inflammatory response	9	0.16946	2.37084e-07	TNFRSF1A, TNFRSF1B, MYD88, REL, RELA, TLR4, NFKB2, SYK, TLR9	31	379	16792	12.8631	0.000133706	3.34283e-05	0.000347189
1	GOTERM_BP_DIRECT	GO:0045087	innate immune response	13	41.9355	3.89133e-12	NCF1, TLR4, NFKB2, C1QC, TLR9, C1QA, C1QB, MYD88, REL, FGB, LCK, JAK2, SYK	31	430	16792	16.3763	2.19471e-09	2.19471e-09	5.69852e-09
2	GOTERM_BP_DIRECT	GO:0045087	innate immune response	13	0.244775	3.89133e-12	NCF1, TLR4, NFKB2, C1QC, TLR9, C1QA, C1QB, MYD88, REL, FGB, LCK, JAK2, SYK	31	430	16792	16.3763	2.19471e-09	2.19471e-09	5.69852e-09
3	GOTERM_CC_DIRECT	GO:0071556	integral component of lumenal side of endoplasmic reticulum membrane	4	80	1.44762e-08	HLA-H, HLA-C, HLA-B, HLA-G	5	29	18224	502.731	2.60572e-07	1.30286e-07	1.06708e-05
1	GOTERM_BP_DIRECT	GO:0060333	interferon-gamma-mediated signaling pathway	5	16.129	7.39978e-06	IRF1, IRF2, JAK2, STAT1, PRKCD	31	71	16792	38.1463	0.00416479	0.00052155	0.0108358
2	GOTERM_BP_DIRECT	GO:0060333	interferon-gamma-mediated signaling pathway	5	0.0941442	7.39978e-06	IRF1, IRF2, JAK2, STAT1, PRKCD	31	71	16792	38.1463	0.00416479	0.00052155	0.0108358
3	GOTERM_BP_DIRECT	GO:0060333	interferon-gamma-mediated signaling pathway	4	80	2.88878e-07	HLA-H, HLA-C, HLA-B, HLA-G	5	71	16792	189.206	1.87769e-05	2.68244e-06	0.000294423
1	GOTERM_CC_DIRECT	GO:0045121	membrane raft	5	16.129	0.000345	TNFRSF1A, TNFRSF1B, LCK, ADAM17, JAK2	31	206	18224	14.2687	0.0309231	0.00626257	0.375605
2	GOTERM_CC_DIRECT	GO:0045121	membrane raft	5	0.0941442	0.00034512	TNFRSF1A, TNFRSF1B, LCK, ADAM17, JAK2	31	206	18224	14.2687	0.0309231	0.00626257	0.375605
4	GOTERM_CC_DIRECT	GO:0045121	membrane raft	3	42.8571	0.0018512	PTPRC, CD4, CSK	7	206	18224	37.914	0.0470337	0.0159303	1.50804
3	GOTERM_CC_DIRECT	GO:0042612	MHC class I protein complex	4	80	6.54173e-10	HLA-H, HLA-C, HLA-B, HLA-G	5	11	18224	1325.38	1.17751e-08	1.17751e-08	4.82206e-07
1	GOTERM_BP_DIRECT	GO:0002755	MyD88-dependent toll-like receptor signaling pathway	3	9.67742	0.00157405	MYD88, TLR4, TLR9	31	33	16792	49.2434	0.588713	0.0323706	2.28048
2	GOTERM_BP_DIRECT	GO:0002755	MyD88-dependent toll-like receptor signaling pathway	3	0.0564865	0.00157405	MYD88, TLR4, TLR9	31	33	16792	49.2434	0.588713	0.0323706	2.28048
1	GOTERM_BP_DIRECT	GO:0050728	negative regulation of inflammatory response	3	9.67742	0.00872908	TNFRSF1A, TNFRSF1B, PRKCD	31	79	16792	20.57	0.99288	0.104063	12.0491
2	GOTERM_BP_DIRECT	GO:0050728	negative regulation of inflammatory response	3	0.0564865	0.00872908	TNFRSF1A, TNFRSF1B, PRKCD	31	79	16792	20.57	0.99288	0.104063	12.0491
1	GOTERM_BP_DIRECT	GO:0045590	negative regulation of regulatory T cell differentiation	2	6.45161	0.00535044	CTLA4, IRF1	31	3	16792	361.118	0.951479	0.0746501	7.55562
2	GOTERM_BP_DIRECT	GO:0045590	negative regulation of regulatory T cell differentiation	2	0.0376577	0.00535044	CTLA4, IRF1	31	3	16792	361.118	0.951479	0.0746501	7.55562
1	GOTERM_MF_DIRECT	GO:0004715	non-membrane spanning protein tyrosine kinase activity	4	12.9032	7.30177e-05	LCK, JAK2, PRKCD, SYK	31	46	16881	47.352	0.0103153	0.0103153	0.0863338
2	GOTERM_MF_DIRECT	GO:0004715	non-membrane spanning protein tyrosine kinase activity	4	0.0753154	7.30177e-05	LCK, JAK2, PRKCD, SYK	31	46	16881	47.352	0.0103153	0.0103153	0.0863338
5	GOTERM_MF_DIRECT	GO:0004715	non-membrane spanning protein tyrosine kinase activity	3	33.3333	0.000201	JAK1, ABL1, BTK	9	46	16881	122.326	0.0102144	0.0102144	0.19456
1	GOTERM_CC_DIRECT	GO:0000790	nuclear chromatin	4	12.9032	0.00384665	RELA, IRF1, TBP, STAT1	31	193	18224	12.1839	0.295819	0.0428929	4.11462
2	GOTERM_CC_DIRECT	GO:0000790	nuclear chromatin	4	0.0753154	0.00384665	RELA, IRF1, TBP, STAT1	31	193	18224	12.1839	0.295819	0.0428929	4.11462
1	GOTERM_BP_DIRECT	GO:0038083	peptidyl-tyrosine autophosphorylation	3	9.67742	0.00230733	LCK, JAK2, SYK	31	40	16792	40.6258	0.72824	0.0387107	3.32621
2	GOTERM_BP_DIRECT	GO:0038083	peptidyl-tyrosine autophosphorylation	3	0.0564865	0.00230733	LCK, JAK2, SYK	31	40	16792	40.6258	0.72824	0.0387107	3.32621
5	GOTERM_BP_DIRECT	GO:0038083	peptidyl-tyrosine autophosphorylation	3	33.3333	0.000154	JAK1, ABL1, BTK	9	40	16792	139.933	0.0407539	0.0407539	0.20178
3	GOTERM_CC_DIRECT	GO:0030670	phagocytic vesicle membrane	4	80	1.28633e-07	HLA-H, HLA-C, HLA-B, HLA-G	5	59	18224	247.105	2.31539e-06	5.78849e-07	9.48184e-05
1	GOTERM_CC_DIRECT	GO:0005886	plasma membrane	17	54.8387	0.000242	CTLA4, TLR4, ITGB3, PRKCD, TLR9, TNFRSF1A, FGG, TNFRSF1B, MYD88, FGB, F2, LCK, PDGFRA, ADAM17, HRG, LTA, SYK	31	4121	18224	2.42509	0.0217455	0.00548126	0.263041
2	GOTERM_CC_DIRECT	GO:0005886	plasma membrane	17	0.32009	0.000241568	CTLA4, TLR4, ITGB3, PRKCD, TLR9, TNFRSF1A, FGG, TNFRSF1B, MYD88, FGB, LCK, F2, PDGFRA, ADAM17, HRG, LTA, SYK	31	4121	18224	2.42509	0.0217455	0.00548126	0.263041
4	GOTERM_CC_DIRECT	GO:0005886	plasma membrane	6	85.7143	0.00287438	PTPRC, CD3E, CD4, FCGR3A, CSK, PIK3R1	7	4121	18224	3.79048	0.0721094	0.0185364	2.33297
1	GOTERM_BP_DIRECT	GO:0030168	platelet activation	8	25.8065	1.0501e-09	FGG, FGB, LCK, F2, HRG, ITGB3, PRKCD, SYK	31	115	16792	37.6819	5.92256e-07	2.96128e-07	1.53778e-06
2	GOTERM_BP_DIRECT	GO:0030168	platelet activation	8	0.150631	1.0501e-09	FGG, FGB, LCK, F2, HRG, ITGB3, PRKCD, SYK	31	115	16792	37.6819	5.92256e-07	2.96128e-07	1.53778e-06
1	GOTERM_BP_DIRECT	GO:0070527	platelet aggregation	4	12.9032	5.23962e-05	FGG, FGB, PDGFRA, ITGB3	31	41	16792	52.8466	0.0291198	0.00245966	0.0767023
2	GOTERM_BP_DIRECT	GO:0070527	platelet aggregation	4	0.0753154	5.23962e-05	FGG, FGB, PDGFRA, ITGB3	31	41	16792	52.8466	0.0291198	0.00245966	0.0767023
1	GOTERM_CC_DIRECT	GO:0031093	platelet alpha granule lumen	4	12.9032	9.97e-05	FGG, FGB, F13A1, HRG	31	55	18224	42.7543	0.00903028	0.00452538	0.108616
2	GOTERM_CC_DIRECT	GO:0031093	platelet alpha granule lumen	4	0.0753154	9.96796e-05	FGG, FGB, F13A1, HRG	31	55	18224	42.7543	0.00903028	0.00452538	0.108616
1	GOTERM_BP_DIRECT	GO:0002576	platelet degranulation	5	16.129	3.23622e-05	FGG, FGB, F13A1, HRG, ITGB3	31	103	16792	26.295	0.018087	0.00182359	0.0473812
2	GOTERM_BP_DIRECT	GO:0002576	platelet degranulation	5	0.0941442	3.23622e-05	FGG, FGB, F13A1, HRG, ITGB3	31	103	16792	26.295	0.018087	0.00182359	0.0473812
4	GOTERM_BP_DIRECT	GO:0050850	positive regulation of calcium-mediated signaling	2	28.5714	0.00712607	CD3E, CD4	7	20	16792	239.886	0.686061	0.120787	8.28991
1	GOTERM_BP_DIRECT	GO:0032722	positive regulation of chemokine production	3	9.67742	0.000412703	ADAM17, TLR4, TLR9	31	17	16792	95.5901	0.207698	0.0100712	0.602669
2	GOTERM_BP_DIRECT	GO:0032722	positive regulation of chemokine production	3	0.0564865	0.000412703	ADAM17, TLR4, TLR9	31	17	16792	95.5901	0.207698	0.0100712	0.602669
1	GOTERM_BP_DIRECT	GO:0070374	positive regulation of ERK1 and ERK2 cascade	4	12.9032	0.00367322	FGG, FGB, PDGFRA, TLR4	31	175	16792	12.3812	0.874508	0.0575763	5.24639
2	GOTERM_BP_DIRECT	GO:0070374	positive regulation of ERK1 and ERK2 cascade	4	0.0753154	0.00367322	FGG, FGB, PDGFRA, TLR4	31	175	16792	12.3812	0.874508	0.0575763	5.24639
5	GOTERM_BP_DIRECT	GO:0070374	positive regulation of ERK1 and ERK2 cascade	3	33.3333	0.00290163	CCL2, CCR1, ABL1	9	175	16792	31.9848	0.545012	0.23087	3.7507
1	GOTERM_BP_DIRECT	GO:0043123	positive regulation of I-kappaB kinase/NF-kappaB signaling	5	16.129	0.000183681	TNFRSF1A, MYD88, REL, RELA, TLR9	31	161	16792	16.8223	0.0984194	0.00607593	0.268649
2	GOTERM_BP_DIRECT	GO:0043123	positive regulation of I-kappaB kinase/NF-kappaB signaling	5	0.0941442	0.000183681	TNFRSF1A, MYD88, REL, RELA, TLR9	31	161	16792	16.8223	0.0984194	0.00607593	0.268649
1	GOTERM_BP_DIRECT	GO:0050729	positive regulation of inflammatory response	4	12.9032	0.000294146	TNFRSF1A, TLR4, JAK2, TLR9	31	73	16792	29.681	0.152888	0.00786995	0.429888
2	GOTERM_BP_DIRECT	GO:0050729	positive regulation of inflammatory response	4	0.0753154	0.000294146	TNFRSF1A, TLR4, JAK2, TLR9	31	73	16792	29.681	0.152888	0.00786995	0.429888
1	GOTERM_BP_DIRECT	GO:0032728	positive regulation of interferon-beta production	3	9.67742	0.00105338	IRF1, TLR4, TLR9	31	27	16792	60.1864	0.448116	0.0226028	1.53154
2	GOTERM_BP_DIRECT	GO:0032728	positive regulation of interferon-beta production	3	0.0564865	0.00105338	IRF1, TLR4, TLR9	31	27	16792	60.1864	0.448116	0.0226028	1.53154
1	GOTERM_BP_DIRECT	GO:0045084	positive regulation of interleukin-12 biosynthetic process	3	9.67742	4.60786e-05	RELA, IRF1, TLR4	31	6	16792	270.839	0.0256541	0.00235984	0.067457
2	GOTERM_BP_DIRECT	GO:0045084	positive regulation of interleukin-12 biosynthetic process	3	0.0564865	4.60786e-05	RELA, IRF1, TLR4	31	6	16792	270.839	0.0256541	0.00235984	0.067457
4	GOTERM_BP_DIRECT	GO:0045086	positive regulation of interleukin-2 biosynthetic process	2	28.5714	0.00428074	CD3E, CD4	7	12	16792	399.81	0.50091	0.0945119	5.05859
1	GOTERM_BP_DIRECT	GO:0032755	positive regulation of interleukin-6 production	3	9.67742	0.00291235	MYD88, TLR4, TLR9	31	45	16792	36.1118	0.80698	0.0472295	4.18118
2	GOTERM_BP_DIRECT	GO:0032755	positive regulation of interleukin-6 production	3	0.0564865	0.00291235	MYD88, TLR4, TLR9	31	45	16792	36.1118	0.80698	0.0472295	4.18118
1	GOTERM_BP_DIRECT	GO:0046330	positive regulation of JNK cascade	3	9.67742	0.00598492	MYD88, TLR4, TLR9	31	65	16792	25.0005	0.966144	0.0774469	8.41543
2	GOTERM_BP_DIRECT	GO:0046330	positive regulation of JNK cascade	3	0.0564865	0.00598492	MYD88, TLR4, TLR9	31	65	16792	25.0005	0.966144	0.0774469	8.41543
5	GOTERM_BP_DIRECT	GO:0090026	positive regulation of monocyte chemotaxis	2	22.2222	0.00759888	CCL2, CCR1	9	16	16792	233.222	0.873456	0.338624	9.54795
1	GOTERM_BP_DIRECT	GO:0051092	positive regulation of NF-kappaB transcription factor activity	5	16.129	8.78564e-05	MYD88, RELA, TLR4, NFKB2, TLR9	31	133	16792	20.3638	0.0483454	0.00353326	0.128581
2	GOTERM_BP_DIRECT	GO:0051092	positive regulation of NF-kappaB transcription factor activity	5	0.0941442	8.78564e-05	MYD88, RELA, TLR4, NFKB2, TLR9	31	133	16792	20.3638	0.0483454	0.00353326	0.128581
1	GOTERM_BP_DIRECT	GO:0051770	positive regulation of nitric-oxide synthase biosynthetic process	3	9.67742	0.000237751	TLR4, JAK2, TLR9	31	13	16792	125.002	0.125504	0.00742275	0.347603
2	GOTERM_BP_DIRECT	GO:0051770	positive regulation of nitric-oxide synthase biosynthetic process	3	0.0564865	0.000237751	TLR4, JAK2, TLR9	31	13	16792	125.002	0.125504	0.00742275	0.347603
5	GOTERM_BP_DIRECT	GO:0045672	positive regulation of osteoclast differentiation	2	22.2222	0.00901804	TNFSF11, CCR1	9	19	16792	196.398	0.914135	0.295812	11.2349
1	GOTERM_BP_DIRECT	GO:0050731	positive regulation of peptidyl-tyrosine phosphorylation	3	9.67742	0.00937794	JAK2, ITGB3, SYK	31	82	16792	19.8175	0.995078	0.106908	12.8884
2	GOTERM_BP_DIRECT	GO:0050731	positive regulation of peptidyl-tyrosine phosphorylation	3	0.0564865	0.00937794	JAK2, ITGB3, SYK	31	82	16792	19.8175	0.995078	0.106908	12.8884
1	GOTERM_BP_DIRECT	GO:0014068	positive regulation of phosphatidylinositol 3-kinase signaling	3	9.67742	0.00598492	F2, PDGFRA, JAK2	31	65	16792	25.0005	0.966144	0.0774469	8.41543
2	GOTERM_BP_DIRECT	GO:0014068	positive regulation of phosphatidylinositol 3-kinase signaling	3	0.0564865	0.00598492	F2, PDGFRA, JAK2	31	65	16792	25.0005	0.966144	0.0774469	8.41543
5	GOTERM_BP_DIRECT	GO:0050870	positive regulation of T cell activation	2	22.2222	0.00854518	CCL2, TNFSF11	9	18	16792	207.309	0.902285	0.321327	10.6761
4	GOTERM_BP_DIRECT	GO:0042102	positive regulation of T cell proliferation	3	42.8571	0.0001866	PTPRC, CD3E, CD4	7	60	16792	119.943	0.0297796	0.00752952	0.225562
4	GOTERM_BP_DIRECT	GO:0042993	positive regulation of transcription factor import into nucleus	2	28.5714	0.00534853	PTPN22, PIK3R1	7	15	16792	319.848	0.58054	0.102909	6.28329
1	GOTERM_BP_DIRECT	GO:0045944	positive regulation of transcription from RNA polymerase II promoter	9	29.0323	0.00024342	TNFRSF1A, REL, RELA, IRF1, IRF2, TLR4, NFKB2, STAT1, TLR9	31	981	16792	4.96952	0.128296	0.00720055	0.355876
2	GOTERM_BP_DIRECT	GO:0045944	positive regulation of transcription from RNA polymerase II promoter	9	0.16946	0.00024342	TNFRSF1A, REL, RELA, IRF1, IRF2, TLR4, NFKB2, STAT1, TLR9	31	981	16792	4.96952	0.128296	0.00720055	0.355876
1	GOTERM_BP_DIRECT	GO:0032760	positive regulation of tumor necrosis factor production	4	12.9032	7.9126e-05	MYD88, TLR4, JAK2, TLR9	31	47	16792	46.1002	0.0436476	0.0034271	0.115811
2	GOTERM_BP_DIRECT	GO:0032760	positive regulation of tumor necrosis factor production	4	0.0753154	7.9126e-05	MYD88, TLR4, JAK2, TLR9	31	47	16792	46.1002	0.0436476	0.0034271	0.115811
1	GOTERM_BP_DIRECT	GO:0032481	positive regulation of type I interferon production	5	16.129	1.95096e-06	MYD88, RELA, IRF1, NFKB2, SYK	31	51	16792	53.1056	0.00109974	0.000183374	0.00285698
2	GOTERM_BP_DIRECT	GO:0032481	positive regulation of type I interferon production	5	0.0941442	1.95096e-06	MYD88, RELA, IRF1, NFKB2, SYK	31	51	16792	53.1056	0.00109974	0.000183374	0.00285698
1	GOTERM_MF_DIRECT	GO:0005515	protein binding	26	83.871	0.000361431	TBP, TLR4, NFKB2, ITGB3, TNFRSF1A, TNFRSF1B, FGG, MYD88, REL, FGB, HRG, SYK, NCF1, RELA, CTLA4, STAT1, PRKCD, C1QA, C1QB, F2, LCK, PDGFRA, IRF1, ADAM17, IRF2, JAK2	31	8785	16881	1.61164	0.0500373	0.0169653	0.426678
2	GOTERM_MF_DIRECT	GO:0005515	protein binding	26	0.48955	0.000361431	TBP, TLR4, NFKB2, ITGB3, TNFRSF1A, TNFRSF1B, FGG, MYD88, REL, FGB, HRG, SYK, NCF1, RELA, CTLA4, STAT1, PRKCD, C1QA, C1QB, F2, LCK, PDGFRA, IRF1, ADAM17, IRF2, JAK2	31	8785	16881	1.61164	0.0500373	0.0169653	0.426678
1	GOTERM_MF_DIRECT	GO:0019901	protein kinase binding	5	16.129	0.00419891	RELA, LCK, JAK2, PRKCD, SYK	31	376	16881	7.24133	0.449815	0.112636	4.85525
2	GOTERM_MF_DIRECT	GO:0019901	protein kinase binding	5	0.0941442	0.00419891	RELA, LCK, JAK2, PRKCD, SYK	31	376	16881	7.24133	0.449815	0.112636	4.85525
4	GOTERM_MF_DIRECT	GO:0019901	protein kinase binding	3	42.8571	0.00699453	PTPRC, CD3E, CD4	7	376	16881	19.2413	0.295985	0.295985	6.53695
5	GOTERM_MF_DIRECT	GO:0004713	protein tyrosine kinase activity	3	33.3333	0.00167231	JAK1, ABL1, BTK	9	133	16881	42.3083	0.0818175	0.028052	1.6061
1	GOTERM_MF_DIRECT	GO:0005102	receptor binding	6	19.3548	0.000360145	FGG, FGB, F2, HRG, JAK2, LTA	31	353	16881	9.25578	0.0498636	0.0252506	0.425162
2	GOTERM_MF_DIRECT	GO:0005102	receptor binding	6	0.112973	0.000360145	FGG, FGB, F2, HRG, JAK2, LTA	31	353	16881	9.25578	0.0498636	0.0252506	0.425162
5	GOTERM_MF_DIRECT	GO:0005102	receptor binding	4	44.4444	0.00047	CCL2, JAK1, ABL1, BTK	9	353	16881	21.254	0.0236705	0.0119061	0.453364
1	GOTERM_BP_DIRECT	GO:0042981	regulation of apoptotic process	4	12.9032	0.00634794	TNFRSF1A, TNFRSF1B, JAK2, STAT1	31	213	16792	10.1723	0.972447	0.0801335	8.90401
2	GOTERM_BP_DIRECT	GO:0042981	regulation of apoptotic process	4	0.0753154	0.00634794	TNFRSF1A, TNFRSF1B, JAK2, STAT1	31	213	16792	10.1723	0.972447	0.0801335	8.90401
1	GOTERM_BP_DIRECT	GO:0042127	regulation of cell proliferation	5	16.129	0.000312366	TNFRSF1A, PLA2G4A, TNFRSF1B, LCK, JAK2	31	185	16792	14.6399	0.161551	0.00797719	0.45646
2	GOTERM_BP_DIRECT	GO:0042127	regulation of cell proliferation	5	0.0941442	0.000312366	TNFRSF1A, PLA2G4A, TNFRSF1B, LCK, JAK2	31	185	16792	14.6399	0.161551	0.00797719	0.45646
5	GOTERM_BP_DIRECT	GO:0042127	regulation of cell proliferation	3	33.3333	0.00323599	JAK1, ABL1, BTK	9	185	16792	30.2559	0.584542	0.197155	4.17444
3	GOTERM_BP_DIRECT	GO:0050776	regulation of immune response	5	100	1.22093e-08	LILRB1, HLA-H, HLA-C, HLA-B, HLA-G	5	178	16792	94.3371	7.93602e-07	3.96801e-07	1.24437e-05
1	GOTERM_BP_DIRECT	GO:0050727	regulation of inflammatory response	3	9.67742	0.00563194	MYD88, RELA, JAK2	31	63	16792	25.7942	0.958638	0.0765464	7.93801
2	GOTERM_BP_DIRECT	GO:0050727	regulation of inflammatory response	3	0.0564865	0.00563194	MYD88, RELA, JAK2	31	63	16792	25.7942	0.958638	0.0765464	7.93801
1	GOTERM_BP_DIRECT	GO:0010543	regulation of platelet activation	2	6.45161	0.00890202	HRG, SYK	31	5	16792	216.671	0.993547	0.103839	12.2735
2	GOTERM_BP_DIRECT	GO:0010543	regulation of platelet activation	2	0.0376577	0.00890202	HRG, SYK	31	5	16792	216.671	0.993547	0.103839	12.2735
1	GOTERM_BP_DIRECT	GO:0034097	response to cytokine	3	9.67742	0.00387066	REL, NFKB2, STAT1	31	52	16792	31.2506	0.887779	0.0589491	5.52099
2	GOTERM_BP_DIRECT	GO:0034097	response to cytokine	3	0.0564865	0.00387066	REL, NFKB2, STAT1	31	52	16792	31.2506	0.887779	0.0589491	5.52099
1	GOTERM_BP_DIRECT	GO:0042493	response to drug	5	16.129	0.00199088	RELA, LCK, ADAM17, STAT1, LTA	31	304	16792	8.90917	0.675014	0.0356078	2.8762
2	GOTERM_BP_DIRECT	GO:0042493	response to drug	5	0.0941442	0.00199088	RELA, LCK, ADAM17, STAT1, LTA	31	304	16792	8.90917	0.675014	0.0356078	2.8762
1	GOTERM_BP_DIRECT	GO:0032496	response to lipopolysaccharide	6	19.3548	9.77734e-06	TNFRSF1A, ADAM17, TLR4, JAK2, NFKB2, LTA	31	164	16792	19.8175	0.00549927	0.000612529	0.0143171
2	GOTERM_BP_DIRECT	GO:0032496	response to lipopolysaccharide	6	0.112973	9.77734e-06	TNFRSF1A, ADAM17, TLR4, JAK2, NFKB2, LTA	31	164	16792	19.8175	0.00549927	0.000612529	0.0143171
1	GOTERM_MF_DIRECT	GO:0000978	RNA polymerase II core promoter proximal region sequence-specific DNA binding	5	16.129	0.00342064	RELA, IRF1, TBP, NFKB2, STAT1	31	355	16881	7.6697	0.385265	0.114534	3.97196
2	GOTERM_MF_DIRECT	GO:0000978	RNA polymerase II core promoter proximal region sequence-specific DNA binding	5	0.0941442	0.00342064	RELA, IRF1, TBP, NFKB2, STAT1	31	355	16881	7.6697	0.385265	0.114534	3.97196
4	GOTERM_BP_DIRECT	GO:0031295	T cell costimulation	4	57.1429	1.90909e-06	CD3E, CD4, CSK, PIK3R1	7	78	16792	123.018	0.000309226	0.000154625	0.00231008
4	GOTERM_BP_DIRECT	GO:0030217	T cell differentiation	3	42.8571	4.60786e-05	PTPRC, PTPN22, CD4	7	30	16792	239.886	0.00743711	0.00248521	0.0557432
4	GOTERM_CC_DIRECT	GO:0042101	T cell receptor complex	2	28.5714	0.00591245	CD3E, CD4	7	18	18224	289.27	0.142882	0.0303654	4.7467
4	GOTERM_BP_DIRECT	GO:0050852	T cell receptor signaling pathway	6	85.7143	2.96119e-10	PTPRC, CD3E, PTPN22, CD4, CSK, PIK3R1	7	148	16792	97.251	4.79713e-08	4.79713e-08	3.58319e-07
3	GOTERM_MF_DIRECT	GO:0046977	TAP binding	2	40	0.000710732	HLA-C, HLA-B	5	3	16881	2250.8	0.00990441	0.00496453	0.481801
1	GOTERM_BP_DIRECT	GO:0002224	toll-like receptor signaling pathway	3	9.67742	0.00105338	MYD88, TLR4, TLR9	31	27	16792	60.1864	0.448116	0.0226028	1.53154
2	GOTERM_BP_DIRECT	GO:0002224	toll-like receptor signaling pathway	3	0.0564865	0.00105338	MYD88, TLR4, TLR9	31	27	16792	60.1864	0.448116	0.0226028	1.53154
1	GOTERM_MF_DIRECT	GO:0003700	transcription factor activity, sequence-specific DNA binding	7	22.5806	0.00613118	REL, RELA, IRF1, IRF2, TBP, NFKB2, STAT1	31	961	16881	3.96653	0.582432	0.11729	7.01621
2	GOTERM_MF_DIRECT	GO:0003700	transcription factor activity, sequence-specific DNA binding	7	0.131802	0.00613118	REL, RELA, IRF1, IRF2, TBP, NFKB2, STAT1	31	961	16881	3.96653	0.582432	0.11729	7.01621
1	GOTERM_BP_DIRECT	GO:0006366	transcription from RNA polymerase II promoter	6	19.3548	0.00197601	REL, RELA, IRF1, IRF2, TBP, NFKB2	31	513	16792	6.33541	0.672273	0.0365029	2.85502
2	GOTERM_BP_DIRECT	GO:0006366	transcription from RNA polymerase II promoter	6	0.112973	0.00197601	REL, RELA, IRF1, IRF2, TBP, NFKB2	31	513	16792	6.33541	0.672273	0.0365029	2.85502
4	GOTERM_BP_DIRECT	GO:0007169	transmembrane receptor protein tyrosine kinase signaling pathway	3	42.8571	0.000477986	CD3E, CD4, CSK	7	96	16792	74.9643	0.0745288	0.0153711	0.576855
1	GOTERM_BP_DIRECT	GO:0033209	tumor necrosis factor-mediated signaling pathway	6	19.3548	1.94856e-06	TNFRSF1A, TNFRSF1B, ADAM17, JAK2, STAT1, LTA	31	118	16792	27.5429	0.00109839	0.000219774	0.00285347
2	GOTERM_BP_DIRECT	GO:0033209	tumor necrosis factor-mediated signaling pathway	6	0.112973	1.94856e-06	TNFRSF1A, TNFRSF1B, ADAM17, JAK2, STAT1, LTA	31	118	16792	27.5429	0.00109839	0.000219774	0.00285347
1	GOTERM_BP_DIRECT	GO:0060337	type I interferon signaling pathway	3	9.67742	0.00580718	IRF1, IRF2, STAT1	31	64	16792	25.3911	0.962552	0.0769917	8.17533
2	GOTERM_BP_DIRECT	GO:0060337	type I interferon signaling pathway	3	0.0564865	0.00580718	IRF1, IRF2, STAT1	31	64	16792	25.3911	0.962552	0.0769917	8.17533
3	GOTERM_BP_DIRECT	GO:0060337	type I interferon signaling pathway	4	80	2.10648e-07	HLA-H, HLA-C, HLA-B, HLA-G	5	64	16792	209.9	1.3692e-05	2.28202e-06	0.000214692
1	GOTERM_BP_DIRECT	GO:0016032	viral process	5	16.129	0.00187404	TNFRSF1A, LCK, PDGFRA, TBP, SYK	31	299	16792	9.05815	0.652833	0.0358236	2.70956
2	GOTERM_BP_DIRECT	GO:0016032	viral process	5	0.0941442	0.00187404	TNFRSF1A, LCK, PDGFRA, TBP, SYK	31	299	16792	9.05815	0.652833	0.0358236	2.70956
