# Supplementary material for: A Network Pharmacology Study on the Active Ingredients and Potential Targets of Tripterygium wilfordii Hook for Treatment of Rheumatoid Arthritis
Source: Evid Based Complement Alternat Med. 2019 Apr 15;2019:5276865. doi: 10.1155/2019/5276865 (PMC6500618; doi:10.1155/2019/5276865)
Supplement: Supplementary Materials — Composite compounds of TWH (Table S1). Compounds with an oral bioavailability value greater than 30% (Table S2). Compounds with a Caco-2 value > -0.3 (Table S3). Compounds with a drug-likeness value >0.18 (Table S4). Compound with a half-life of 3 hours (Table S5). The potential bioactive compounds of TWH using an in silico integrative model ADME (Table S6). The therapeutic target data for RA treatment from four resources, including TDD, OMIM, PHARMGKB, and GADA (Table S7). Detailed information on six existing protein-protein interaction databases (Table S8). Prediction of putative targets for compositive compounds Tripterygii Radix (Table S9). Four topological feature values of targets in target-compositive compounds network (Table S10). Rheumatoid Arthritis disease PPI Network (Table S11). Four topological feature values of rheumatoid arthritis disease PPI network (Table S12). The enrichment analysis of the target cluster analysis of rheumatoid arthritis (Table S13). Pathway of Rheumatic Arthritis target (Table S14). Four topological feature values of Pathway with Rheumatic Arthritis target (Table S15). TWH-Rheumatic Arthritis network (Table S16). Four topological feature values of TWH-Rheumatic Arthritis network (Table S17). TWH-Rheumatic Arthritis network and only including intersection targets (Table S18). Four topological feature values of TWH-Rheumatic Arthritis network and only including intersection targets (Table S19). TWH-Rheumatic Arthritis network includes TWH active ingredients and intersection targets (Table S20). Four topological feature values of TWH-Rheumatic Arthritis network include TWH active ingredients and intersection targets (Table S21). Cluster of pathway for TWH-Rheumatic Arthritis network and only including intersection targets (Table S22). Pathway for TWH-Rheumatic Arthritis network and only including intersection targets (Table S23). Four topological feature values of pathway for TWH-Rheumatic Arthritis network and only including inters [file 5276865.f1.zip › Supplementary Materials/Supplementary Tables/Supplementary_Table_S14-S15.xlsx]

## Sheet: Table14
Supplementary Table S14 Pathway of Rheumatic Arthritis target
Nodes	Target
CDCP1	PRKCD
CDCP1	FYN
MERTK	IKBKG
FER	JAK1
FER	PIK3R1
MMP26	MMP9
EBP	HSP90B1
MTR	MMACHC
FCRL3	ZAP70
FCRL3	SYK
ANKH	APOE
FBN2	FN1
ABCC2	NFKB1
COX1	COX2
COX2	HSP90B1
COX2	FN1
COPA	ITGA4
COPA	IKBKG
MMP25	MMP2
PDE4A	SQSTM1
F2RL1	F2
F2RL1	TLR4
ABCG5	ABCG8
ABCG5	PIK3R1
TFR2	TF
HFE	TFR2
HFE	TF
ESRRA	PRKCD
EEF1A1	FN1
EEF1A1	PRKCD
EEF1A1	SSB
EEF1A1	ABCC1
EEF1A1	ABCC2
EEF1A1	SPP1
EEF1A1	SMURF1
EEF1A1	ALPL
EEF1A1	TNFSF11
EEF1A1	MAPK14
EEF1A1	ITGA4
EEF1A1	IKBKG
IL1RL1	MYD88
IRF2	NFKB1
IRF2	STAT1
IRF2	RELA
IRF1	IRF2
IRF1	NFKB1
IRF1	STAT1
IRF1	RELA
PTGS1	PTGS2
MS4A1	LYN
MS4A1	LCK
MS4A1	FYN
ABCB1	PSMB8
CSK	FRK
CSK	FYN
CSK	HCK
CSK	JUN
CSK	LCK
CSK	LILRB1
CSK	LYN
CSK	PECAM1
CSK	PTPN12
CSK	PTPN22
CSK	PTPRC
CSK	ZAP70
PTPN22	ZAP70
ATIC	TYMS
ATIC	TRNT1
HRG	TNFRSF1A
PROZ	F2
MMP17	MMP2
MMP17	TNF
MMP10	MMP3
MMP10	MMP9
SSB	SPP1
SSB	SMURF1
MMP7	MMP9
MMP7	SPP1
MMP7	TNFSF11
MMP7	FASLG
BACH2	MAFB
BACH2	JUN
IL1RN	RELA
IL1R2	IL1RN
DDX41	FYN
PDE4D	PIK3CG
GP5	F2
ALPL	RELA
PADI4	SMURF1
GOLGB1	MMP14
PPARA	STAT1
PPARA	RELA
APOE	NOS3
APOE	TYRO3
APOE	MMP3
FRK	FYN
ADAM17	TNF
ADAM17	TNFRSF1A
ADAM17	TNFRSF1B
ADAM17	TNFSF11
NT5E	FN1
APOB	HSP90B1
MATN1	MATN3
MATN3	TF
ADAMTS4	FN1
DEF6	ZAP70
DEF6	NFKB2
DEF6	LCK
CAMKK2	MAPK14
DEK	PTPN12
DEK	S100A9
NR3C1	SSB
NR3C1	NFKB1
NR3C1	TBP
NR3C1	RELA
NR3C1	NFKB2
NR3C1	LCK
NR3C1	JUN
SMURF1	SQSTM1
SMURF1	STAT1
HSPD1	FN1
HSPD1	NR3C1
HSPD1	GBA
HSPD1	HTT
HSPD1	ITGA4
HSPD1	MAPK14
HSPD1	IKBKG
HSPD1	RC3H1
HSPD1	SMURF1
HSPD1	DHFR
TBP	RELA
HTT	NFKB1
HTT	PIK3R1
HTT	SQSTM1
HTT	TBP
HTT	IKBKG
CAST	LRBA
CAST	PIK3R1
MMP2	THBS2
MMP2	AGE-RAGE signaling pathway in diabetic complications
TNFSF13	TNFRSF1A
TNFSF13	Intestinal immune network for IgA production
TNFRSF1B	TNF signaling pathway
MMP14	MMP2
MMP14	TNF signaling pathway
FCGR2B	APCS
FCGR2B	LYN
FCGR2B	ITGA4
FCGR2B	FYN
FCGR2B	Fc gamma R-mediated phagocytosis
FCGR2A	PIK3R1
FCGR2A	FCGR2B
FCGR2A	SYK
FCGR2A	LYN
FCGR2A	ITGA4
FCGR2A	HCK
FCGR2A	FYN
FCGR2A	Fc gamma R-mediated phagocytosis
ALOX5	MAPKAPK2
ALOX5	PIK3R1
ALOX5	REL
ALOX5	Fc epsilon RI signaling pathway
CD3E	CSK
CD3E	JAK3
CD3E	SYK
CD3E	LCK
CD3E	PIK3R1
CD3E	PTPN22
CD3E	TRAT1
CD3E	ZAP70
CD3E	T cell receptor signaling pathway
CD3E	Th17 cell differentiation
CD3E	Th1 and Th2 cell differentiation
TRAF3IP2	IL17A
TRAF3IP2	SYK
TRAF3IP2	IL17RC
TRAF3IP2	IL17RB
TRAF3IP2	IL17RA
TRAF3IP2	IKBKG
TRAF3IP2	IL-17 signaling pathway
S100A9	IL-17 signaling pathway
S100A8	S100A9
S100A8	IL-17 signaling pathway
MMP9	THBS2
MMP9	TNF signaling pathway
MMP9	IL-17 signaling pathway
MMP3	SPP1
MMP3	TNFSF11
MMP3	TNF signaling pathway
MMP3	IL-17 signaling pathway
MMP13	MMP14
MMP13	IL-17 signaling pathway
MMP1	MMP7
MMP1	TNFSF11
MMP1	IL-17 signaling pathway
IL17RE	IL-17 signaling pathway
IL17RC	IL-17 signaling pathway
IL17RB	IL17B
IL17RB	IL-17 signaling pathway
IL17RA	IL17RE
IL17RA	IL17A
IL17RA	SYK
IL17RA	IL-17 signaling pathway
IL17B	IL-17 signaling pathway
IL17A	Th17 cell differentiation
IL17A	IL-17 signaling pathway
FYN	NR3C1
FYN	CAST
FYN	IL1B
FYN	ITK
FYN	JAK2
FYN	PRKCD
FYN	SYK
FYN	LRBA
FYN	IKBKG
FYN	PIK3R1
FYN	PDE4D
FYN	PECAM1
FYN	PTPRC
FYN	SLAMF1
FYN	STAT1
FYN	TNF
FYN	FASLG
FYN	TNFRSF1A
FYN	TRAT1
FYN	TXK
FYN	TYRO3
FYN	ZAP70
FYN	CSF2RB
FYN	Fc epsilon RI signaling pathway
FYN	T cell receptor signaling pathway
FYN	Natural killer cell mediated cytotoxicity
FCGR3B	APCS
FCGR3B	Natural killer cell mediated cytotoxicity
FCGR3A	PTPRC
FCGR3A	ZAP70
FCGR3A	FCGR3B
FCGR3A	APCS
FCGR3A	SYK
FCGR3A	LCK
FCGR3A	Fc gamma R-mediated phagocytosis
FCGR3A	Natural killer cell mediated cytotoxicity
CD244	PIK3R1
CD244	FYN
CD244	Natural killer cell mediated cytotoxicity
STAT4	Th1 and Th2 cell differentiation
STAT4	Jak-STAT signaling pathway
IL6ST	IL6
IL6ST	PRKCD
IL6ST	PIK3R1
IL6ST	PIK3CG
IL6ST	STAT1
IL6ST	OSM
IL6ST	JAK2
IL6ST	JAK1
IL6ST	Th17 cell differentiation
IL6ST	Jak-STAT signaling pathway
IL23R	JAK2
IL23R	Th17 cell differentiation
IL23R	Jak-STAT signaling pathway
IL23A	IL23R
IL23A	Th17 cell differentiation
IL23A	Jak-STAT signaling pathway
IL15	IL2RG
IL15	Intestinal immune network for IgA production
IL15	TNF signaling pathway
IL15	Jak-STAT signaling pathway
CSF2RB	IL3
CSF2RB	JAK1
CSF2RB	JAK2
CSF2RB	SYK
CSF2RB	LCK
CSF2RB	LYN
CSF2RB	STAT1
CSF2RB	Jak-STAT signaling pathway
CSF2RA	CSF2RB
CSF2RA	LYN
CSF2RA	PIK3R1
CSF2RA	CSF2
CSF2RA	Jak-STAT signaling pathway
CSF2	CSF2RB
CSF2	TNF signaling pathway
CSF2	Fc epsilon RI signaling pathway
CSF2	T cell receptor signaling pathway
CSF2	IL-17 signaling pathway
CSF2	Natural killer cell mediated cytotoxicity
CSF2	Jak-STAT signaling pathway
CRLF2	JAK2
CRLF2	Jak-STAT signaling pathway
CISH	MYD88
CISH	LCK
CISH	CSF2RB
CISH	Jak-STAT signaling pathway
P2RX7	NOD-like receptor signaling pathway
NLRP3	NOD-like receptor signaling pathway
NLRC4	NLRP3
NLRC4	NOD-like receptor signaling pathway
ITPR3	TRPC1
ITPR3	NOD-like receptor signaling pathway
IL18	NOD-like receptor signaling pathway
CASP1	CASP8
CASP1	HTT
CASP1	CAST
CASP1	IL18
CASP1	IL1A
CASP1	IL1B
CASP1	NLRC4
CASP1	PLA2G4A
CASP1	NOD-like receptor signaling pathway
TLR9	Toll-like receptor signaling pathway
IL12B	IL23A
IL12B	Th1 and Th2 cell differentiation
IL12B	Jak-STAT signaling pathway
IL12B	RIG-I-like receptor signaling pathway
IL12B	Toll-like receptor signaling pathway
IL12A	IL12B
IL12A	Th1 and Th2 cell differentiation
IL12A	Jak-STAT signaling pathway
IL12A	RIG-I-like receptor signaling pathway
IL12A	Toll-like receptor signaling pathway
CASP8	FYN
CASP8	IKBKG
CASP8	NLRC4
CASP8	SPP1
CASP8	SQSTM1
CASP8	TNFAIP3
CASP8	TNFSF10
CASP8	TNF
CASP8	FASLG
CASP8	TNFRSF1A
CASP8	TNF signaling pathway
CASP8	IL-17 signaling pathway
CASP8	RIG-I-like receptor signaling pathway
CASP8	NOD-like receptor signaling pathway
CASP8	Toll-like receptor signaling pathway
KLRD1	KLRC2
KLRD1	KLRC1
KLRD1	Natural killer cell mediated cytotoxicity
KLRD1	Antigen processing and presentation
KLRC2	Natural killer cell mediated cytotoxicity
KLRC2	Antigen processing and presentation
KLRC1	Natural killer cell mediated cytotoxicity
KLRC1	Antigen processing and presentation
CIITA	TBP
CIITA	Antigen processing and presentation
MBL2	PTPRC
MBL2	Complement and coagulation cascades
FGG	FN1
FGG	ITGB3
FGG	Complement and coagulation cascades
FGB	FGG
FGB	F2
FGB	FN1
FGB	Complement and coagulation cascades
FGA	FGB
FGA	FGG
FGA	ITGA2B
FGA	F2
FGA	HRG
FGA	FN1
FGA	ITGB3
FGA	Complement and coagulation cascades
F8	F2
F8	Complement and coagulation cascades
F5	F2
F5	Complement and coagulation cascades
F2	Complement and coagulation cascades
F13A1	FGA
F13A1	FGG
F13A1	F2
F13A1	FN1
F13A1	Complement and coagulation cascades
CR1	Complement and coagulation cascades
C8B	Complement and coagulation cascades
C6	FN1
C6	F2
C6	FYN
C6	Complement and coagulation cascades
C5AR1	C5
C5AR1	Complement and coagulation cascades
C5	C6
C5	C8B
C5	Complement and coagulation cascades
C4B	FN1
C4B	Complement and coagulation cascades
C2	C4B
C2	C5
C2	Complement and coagulation cascades
C1QC	FN1
C1QC	Complement and coagulation cascades
C1QB	C1QC
C1QB	FN1
C1QB	HRG
C1QB	RELA
C1QB	Complement and coagulation cascades
C1QA	C1QB
C1QA	C1QC
C1QA	CR1
C1QA	FN1
C1QA	HRG
C1QA	APCS
C1QA	Complement and coagulation cascades
PTPRC	ZAP70
PTPRC	SLAMF1
PTPRC	Fc gamma R-mediated phagocytosis
PTPRC	T cell receptor signaling pathway
PTPRC	Cell adhesion molecules (CAMs)
PECAM1	Cell adhesion molecules (CAMs)
ICOS	TNF
ICOS	Intestinal immune network for IgA production
ICOS	T cell receptor signaling pathway
ICOS	Cell adhesion molecules (CAMs)
HLA-G	KLRD1
HLA-G	LILRB1
HLA-G	Natural killer cell mediated cytotoxicity
HLA-G	Antigen processing and presentation
HLA-G	Cell adhesion molecules (CAMs)
HLA-DRB1	MS4A1
HLA-DRB1	Intestinal immune network for IgA production
HLA-DRB1	Th17 cell differentiation
HLA-DRB1	Th1 and Th2 cell differentiation
HLA-DRB1	Antigen processing and presentation
HLA-DRB1	Cell adhesion molecules (CAMs)
HLA-DQB1	Intestinal immune network for IgA production
HLA-DQB1	Th17 cell differentiation
HLA-DQB1	Th1 and Th2 cell differentiation
HLA-DQB1	Antigen processing and presentation
HLA-DQB1	Cell adhesion molecules (CAMs)
HLA-DQA1	HLA-DQB1
HLA-DQA1	IKBKG
HLA-DQA1	Intestinal immune network for IgA production
HLA-DQA1	Th17 cell differentiation
HLA-DQA1	Th1 and Th2 cell differentiation
HLA-DQA1	Antigen processing and presentation
HLA-DQA1	Cell adhesion molecules (CAMs)
HLA-C	HLA-G
HLA-C	LILRB1
HLA-C	HLA-H
HLA-C	Natural killer cell mediated cytotoxicity
HLA-C	Antigen processing and presentation
HLA-C	Cell adhesion molecules (CAMs)
HLA-B	HLA-C
HLA-B	HTT
HLA-B	KLRD1
HLA-B	LILRB1
HLA-B	STAT1
HLA-B	HLA-H
HLA-B	PNP
HLA-B	COX2
HLA-B	AKR1B1
HLA-B	Natural killer cell mediated cytotoxicity
HLA-B	Antigen processing and presentation
HLA-B	Cell adhesion molecules (CAMs)
CTLA4	PIK3R1
CTLA4	LRBA
CTLA4	TXK
CTLA4	LYN
CTLA4	LCK
CTLA4	JAK2
CTLA4	FYN
CTLA4	T cell receptor signaling pathway
CTLA4	Cell adhesion molecules (CAMs)
CD86	CTLA4
CD86	Intestinal immune network for IgA production
CD86	Toll-like receptor signaling pathway
CD86	Cell adhesion molecules (CAMs)
CD80	CD86
CD80	CTLA4
CD80	Intestinal immune network for IgA production
CD80	Toll-like receptor signaling pathway
CD80	Cell adhesion molecules (CAMs)
CD4	HSPD1
CD4	HLA-DQB1
CD4	FCGR3A
CD4	NR3C1
CD4	SYK
CD4	LCK
CD4	ABCB1
CD4	MAPK14
CD4	PIK3R1
CD4	PTPRC
CD4	ZAP70
CD4	T cell receptor signaling pathway
CD4	Th17 cell differentiation
CD4	Th1 and Th2 cell differentiation
CD4	Antigen processing and presentation
CD4	Cell adhesion molecules (CAMs)
YWHAH	FN1
YWHAH	FOXO3
YWHAH	TNFAIP3
YWHAH	ZFP36
YWHAH	NR3C1
YWHAH	JUN
YWHAH	ABL1
YWHAH	PI3K-Akt signaling pathway
TLR2	Toll-like receptor signaling pathway
TLR2	PI3K-Akt signaling pathway
THBS2	PI3K-Akt signaling pathway
SPP1	F2
SPP1	Toll-like receptor signaling pathway
SPP1	PI3K-Akt signaling pathway
PIK3CG	PI3K-Akt signaling pathway
OSM	Jak-STAT signaling pathway
OSM	PI3K-Akt signaling pathway
MCL1	Jak-STAT signaling pathway
MCL1	PI3K-Akt signaling pathway
JAK1	JAK3
JAK1	SYK
JAK1	PIK3R1
JAK1	PLA2G4A
JAK1	PDGFRA
JAK1	PTPRC
JAK1	ATIC
JAK1	SMURF1
JAK1	STAT1
JAK1	TNFRSF1A
JAK1	Th17 cell differentiation
JAK1	Th1 and Th2 cell differentiation
JAK1	Jak-STAT signaling pathway
JAK1	NOD-like receptor signaling pathway
JAK1	PI3K-Akt signaling pathway
ITGB3	SYK
ITGB3	LYN
ITGB3	PLA2G4A
ITGB3	PLA2G2A
ITGB3	PECAM1
ITGB3	PDGFRA
ITGB3	PI3K-Akt signaling pathway
ITGA5	ITGB3
ITGA5	SPP1
ITGA5	PECAM1
ITGA5	PI3K-Akt signaling pathway
ITGA4	SYK
ITGA4	LYN
ITGA4	PNP
ITGA4	TYMS
ITGA4	Intestinal immune network for IgA production
ITGA4	Cell adhesion molecules (CAMs)
ITGA4	PI3K-Akt signaling pathway
ITGA2B	F2
ITGA2B	PLA2G4A
ITGA2B	ITGB3
ITGA2B	PI3K-Akt signaling pathway
ITGA1	MATN1
ITGA1	PI3K-Akt signaling pathway
IL3	Fc epsilon RI signaling pathway
IL3	Jak-STAT signaling pathway
IL3	PI3K-Akt signaling pathway
IL2RG	JAK1
IL2RG	JAK2
IL2RG	JAK3
IL2RG	STAT1
IL2RG	Th17 cell differentiation
IL2RG	Th1 and Th2 cell differentiation
IL2RG	Jak-STAT signaling pathway
IL2RG	PI3K-Akt signaling pathway
HSP90B1	TLR2
HSP90B1	TLR4
HSP90B1	TNFRSF1B
HSP90B1	GBA
HSP90B1	LYN
HSP90B1	IKBKG
HSP90B1	IL-17 signaling pathway
HSP90B1	PI3K-Akt signaling pathway
FN1	HRG
FN1	SSB
FN1	LRBA
FN1	F2
FN1	TF
FN1	FASLG
FN1	APCS
FN1	HGF
FN1	MMP9
FN1	ITGB3
FN1	ITGA5
FN1	ITGA4
FN1	AGE-RAGE signaling pathway in diabetic complications
FN1	PI3K-Akt signaling pathway
TNFSF10	Natural killer cell mediated cytotoxicity
TNFSF10	FoxO signaling pathway
TF	HIF-1 signaling pathway
NOS3	AGE-RAGE signaling pathway in diabetic complications
NOS3	PI3K-Akt signaling pathway
NOS3	HIF-1 signaling pathway
IL6R	IL6ST
IL6R	IL6
IL6R	JAK1
IL6R	Th17 cell differentiation
IL6R	Jak-STAT signaling pathway
IL6R	PI3K-Akt signaling pathway
IL6R	HIF-1 signaling pathway
IL6	OSM
IL6	AGE-RAGE signaling pathway in diabetic complications
IL6	Intestinal immune network for IgA production
IL6	TNF signaling pathway
IL6	Th17 cell differentiation
IL6	IL-17 signaling pathway
IL6	Jak-STAT signaling pathway
IL6	NOD-like receptor signaling pathway
IL6	Toll-like receptor signaling pathway
IL6	PI3K-Akt signaling pathway
IL6	FoxO signaling pathway
IL6	HIF-1 signaling pathway
IFNGR1	NFKB1
IFNGR1	STAT1
IFNGR1	JAK2
IFNGR1	JAK1
IFNGR1	Th17 cell differentiation
IFNGR1	Th1 and Th2 cell differentiation
IFNGR1	Natural killer cell mediated cytotoxicity
IFNGR1	Jak-STAT signaling pathway
IFNGR1	HIF-1 signaling pathway
CDKN1A	EEF1A1
CDKN1A	F13A1
CDKN1A	FGB
CDKN1A	S100A8
CDKN1A	SP110
CDKN1A	JUN
CDKN1A	IKBKG
CDKN1A	Jak-STAT signaling pathway
CDKN1A	PI3K-Akt signaling pathway
CDKN1A	FoxO signaling pathway
CDKN1A	HIF-1 signaling pathway
TNFSF13B	TNFSF13
TNFSF13B	Intestinal immune network for IgA production
TNFSF13B	NF-kappa B signaling pathway
TNFSF11	NF-kappa B signaling pathway
TNFAIP3	TNFSF10
TNFAIP3	TNF
TNFAIP3	TNFRSF1A
TNFAIP3	TNF signaling pathway
TNFAIP3	IL-17 signaling pathway
TNFAIP3	NOD-like receptor signaling pathway
TNFAIP3	NF-kappa B signaling pathway
TLR4	NOD-like receptor signaling pathway
TLR4	Toll-like receptor signaling pathway
TLR4	PI3K-Akt signaling pathway
TLR4	HIF-1 signaling pathway
TLR4	NF-kappa B signaling pathway
SYK	MYD88
SYK	PIK3R1
SYK	PIK3CG
SYK	STAT1
SYK	TLR4
SYK	TLR9
SYK	TNFRSF1A
SYK	LYN
SYK	LCK
SYK	Fc gamma R-mediated phagocytosis
SYK	Fc epsilon RI signaling pathway
SYK	Natural killer cell mediated cytotoxicity
SYK	PI3K-Akt signaling pathway
SYK	NF-kappa B signaling pathway
PTGS2	TNF signaling pathway
PTGS2	IL-17 signaling pathway
PTGS2	NF-kappa B signaling pathway
LTBR	Intestinal immune network for IgA production
LTBR	HIF-1 signaling pathway
LTBR	NF-kappa B signaling pathway
LTA	TNFRSF1A
LTA	TNFRSF1B
LTA	LTBR
LTA	TNF signaling pathway
LTA	NF-kappa B signaling pathway
LCK	PIK3R1
LCK	PECAM1
LCK	PTPN12
LCK	PTPN22
LCK	PTPRC
LCK	SMURF1
LCK	SQSTM1
LCK	STAT1
LCK	FASLG
LCK	TRAT1
LCK	ZAP70
LCK	IKBKG
LCK	T cell receptor signaling pathway
LCK	Th17 cell differentiation
LCK	Th1 and Th2 cell differentiation
LCK	Natural killer cell mediated cytotoxicity
LCK	NF-kappa B signaling pathway
BTK	FYN
BTK	HCK
BTK	ITK
BTK	JAK1
BTK	SYK
BTK	LYN
BTK	MYD88
BTK	SMURF1
BTK	RELA
BTK	TLR4
BTK	TLR9
BTK	FASLG
BTK	Fc epsilon RI signaling pathway
BTK	NF-kappa B signaling pathway
STAT1	TNFRSF1A
STAT1	TNFRSF1B
STAT1	RELA
STAT1	AGE-RAGE signaling pathway in diabetic complications
STAT1	Th17 cell differentiation
STAT1	Th1 and Th2 cell differentiation
STAT1	Jak-STAT signaling pathway
STAT1	NOD-like receptor signaling pathway
STAT1	Toll-like receptor signaling pathway
STAT1	Chemokine signaling pathway
PRKCD	PTPN22
PRKCD	SQSTM1
PRKCD	STAT1
PRKCD	TNFRSF1A
PRKCD	NCF1
PRKCD	PPARA
PRKCD	LYN
PRKCD	LCK
PRKCD	AGE-RAGE signaling pathway in diabetic complications
PRKCD	Neurotrophin signaling pathway
PRKCD	Fc gamma R-mediated phagocytosis
PRKCD	NOD-like receptor signaling pathway
PRKCD	Chemokine signaling pathway
NCF1	NFKB1
NCF1	PLA2G4A
NCF1	FASLG
NCF1	RELA
NCF1	Fc gamma R-mediated phagocytosis
NCF1	Chemokine signaling pathway
LYN	MCL1
LYN	PDE4A
LYN	PDE4D
LYN	PECAM1
LYN	PIK3CG
LYN	PTPRC
LYN	TNF
LYN	FASLG
LYN	TRAT1
LYN	IKBKG
LYN	Fc gamma R-mediated phagocytosis
LYN	Fc epsilon RI signaling pathway
LYN	NF-kappa B signaling pathway
LYN	Chemokine signaling pathway
JAK3	LCK
JAK3	PIK3R1
JAK3	PTPRC
JAK3	IKBKG
JAK3	Th17 cell differentiation
JAK3	Th1 and Th2 cell differentiation
JAK3	Jak-STAT signaling pathway
JAK3	PI3K-Akt signaling pathway
JAK3	Chemokine signaling pathway
JAK2	JAK3
JAK2	LYN
JAK2	PIK3R1
JAK2	PTPN12
JAK2	PTPRC
JAK2	STAT1
JAK2	TNFRSF1A
JAK2	IKBKG
JAK2	AGE-RAGE signaling pathway in diabetic complications
JAK2	Th17 cell differentiation
JAK2	Th1 and Th2 cell differentiation
JAK2	Jak-STAT signaling pathway
JAK2	PI3K-Akt signaling pathway
JAK2	Chemokine signaling pathway
ITK	LCK
ITK	SMURF1
ITK	FASLG
ITK	IKBKG
ITK	T cell receptor signaling pathway
ITK	Chemokine signaling pathway
HCK	IL6ST
HCK	PIK3R1
HCK	PECAM1
HCK	FASLG
HCK	CSF2RB
HCK	ALOX5
HCK	Fc gamma R-mediated phagocytosis
HCK	Chemokine signaling pathway
FOXO3	Neurotrophin signaling pathway
FOXO3	PI3K-Akt signaling pathway
FOXO3	FoxO signaling pathway
FOXO3	Chemokine signaling pathway
CXCR2	Chemokine signaling pathway
CXCR1	CXCR2
CXCR1	Chemokine signaling pathway
CCR5	CCL3L1
CCR5	STAT1
CCR5	TXK
CCR5	LCK
CCR5	JAK2
CCR5	JAK1
CCR5	CD4
CCR5	Chemokine signaling pathway
CCR2	CCR5
CCR2	JAK2
CCR2	Chemokine signaling pathway
CCR1	CCL3L1
CCR1	JAK1
CCR1	STAT1
CCR1	Chemokine signaling pathway
CCL3L1	Toll-like receptor signaling pathway
CCL3L1	Chemokine signaling pathway
CCL2	CCR1
CCL2	CCR2
CCL2	CCR5
CCL2	MMP1
CCL2	MMP3
CCL2	MMP8
CCL2	AGE-RAGE signaling pathway in diabetic complications
CCL2	TNF signaling pathway
CCL2	IL-17 signaling pathway
CCL2	NOD-like receptor signaling pathway
CCL2	Chemokine signaling pathway
ZAP70	T cell receptor signaling pathway
ZAP70	Th17 cell differentiation
ZAP70	Th1 and Th2 cell differentiation
ZAP70	Natural killer cell mediated cytotoxicity
ZAP70	NF-kappa B signaling pathway
ZAP70	Ras signaling pathway
REL	TBP
REL	RELA
REL	Ras signaling pathway
PLA2G2A	Ras signaling pathway
PLA2G1B	PLA2G2A
PLA2G1B	Ras signaling pathway
PIK3R1	PDE4D
PIK3R1	PECAM1
PIK3R1	SQSTM1
PIK3R1	TLR2
PIK3R1	TNFRSF1A
PIK3R1	TRAT1
PIK3R1	ZAP70
PIK3R1	PDGFRA
PIK3R1	FASLG
PIK3R1	TYRO3
PIK3R1	AGE-RAGE signaling pathway in diabetic complications
PIK3R1	Neurotrophin signaling pathway
PIK3R1	TNF signaling pathway
PIK3R1	Fc gamma R-mediated phagocytosis
PIK3R1	Fc epsilon RI signaling pathway
PIK3R1	T cell receptor signaling pathway
PIK3R1	Natural killer cell mediated cytotoxicity
PIK3R1	Jak-STAT signaling pathway
PIK3R1	Toll-like receptor signaling pathway
PIK3R1	PI3K-Akt signaling pathway
PIK3R1	FoxO signaling pathway
PIK3R1	HIF-1 signaling pathway
PIK3R1	Chemokine signaling pathway
PIK3R1	Ras signaling pathway
ABL1	BTK
ABL1	HSPD1
ABL1	C6
ABL1	DDX41
ABL1	FYN
ABL1	HCK
ABL1	CAST
ABL1	JAK1
ABL1	JAK2
ABL1	JUN
ABL1	PRKCD
ABL1	LRBA
ABL1	P2RX7
ABL1	PIK3R1
ABL1	PDE4D
ABL1	PTPN12
ABL1	ZAP70
ABL1	Neurotrophin signaling pathway
ABL1	Ras signaling pathway
TNFRSF1A	TRPC1
TNFRSF1A	TNFRSF25
TNFRSF1A	TNFRSF1B
TNFRSF1A	TNF signaling pathway
TNFRSF1A	NF-kappa B signaling pathway
TNFRSF1A	MAPK signaling pathway
TNF	TNFRSF1A
TNF	TNFRSF1B
TNF	LTA
TNF	LTBR
TNF	AGE-RAGE signaling pathway in diabetic complications
TNF	TNF signaling pathway
TNF	Fc epsilon RI signaling pathway
TNF	T cell receptor signaling pathway
TNF	IL-17 signaling pathway
TNF	Natural killer cell mediated cytotoxicity
TNF	RIG-I-like receptor signaling pathway
TNF	NOD-like receptor signaling pathway
TNF	Toll-like receptor signaling pathway
TNF	Antigen processing and presentation
TNF	NF-kappa B signaling pathway
TNF	MAPK signaling pathway
RELA	TWIST1
RELA	AGE-RAGE signaling pathway in diabetic complications
RELA	Neurotrophin signaling pathway
RELA	TNF signaling pathway
RELA	T cell receptor signaling pathway
RELA	Th17 cell differentiation
RELA	Th1 and Th2 cell differentiation
RELA	IL-17 signaling pathway
RELA	RIG-I-like receptor signaling pathway
RELA	NOD-like receptor signaling pathway
RELA	Toll-like receptor signaling pathway
RELA	PI3K-Akt signaling pathway
RELA	HIF-1 signaling pathway
RELA	NF-kappa B signaling pathway
RELA	Chemokine signaling pathway
RELA	Ras signaling pathway
RELA	MAPK signaling pathway
PLA2G4A	RELA
PLA2G4A	Fc gamma R-mediated phagocytosis
PLA2G4A	Fc epsilon RI signaling pathway
PLA2G4A	Ras signaling pathway
PLA2G4A	MAPK signaling pathway
PDGFRA	SMURF1
PDGFRA	STAT1
PDGFRA	Jak-STAT signaling pathway
PDGFRA	PI3K-Akt signaling pathway
PDGFRA	Ras signaling pathway
PDGFRA	MAPK signaling pathway
NFKB2	REL
NFKB2	RELA
NFKB2	TNFAIP3
NFKB2	NF-kappa B signaling pathway
NFKB2	MAPK signaling pathway
NFKB1	ZFP36
NFKB1	TWIST1
NFKB1	REL
NFKB1	TNFSF11
NFKB1	RELA
NFKB1	NFKB2
NFKB1	AGE-RAGE signaling pathway in diabetic complications
NFKB1	Neurotrophin signaling pathway
NFKB1	TNF signaling pathway
NFKB1	T cell receptor signaling pathway
NFKB1	Th17 cell differentiation
NFKB1	Th1 and Th2 cell differentiation
NFKB1	IL-17 signaling pathway
NFKB1	RIG-I-like receptor signaling pathway
NFKB1	NOD-like receptor signaling pathway
NFKB1	Toll-like receptor signaling pathway
NFKB1	PI3K-Akt signaling pathway
NFKB1	HIF-1 signaling pathway
NFKB1	NF-kappa B signaling pathway
NFKB1	Chemokine signaling pathway
NFKB1	Ras signaling pathway
NFKB1	MAPK signaling pathway
MYD88	SMURF1
MYD88	SQSTM1
MYD88	TLR2
MYD88	TLR4
MYD88	TLR9
MYD88	IKBKG
MYD88	NOD-like receptor signaling pathway
MYD88	Toll-like receptor signaling pathway
MYD88	NF-kappa B signaling pathway
MYD88	MAPK signaling pathway
MAPKAPK2	ZFP36
MAPKAPK2	MAPK14
MAPKAPK2	MAPK11
MAPKAPK2	Neurotrophin signaling pathway
MAPKAPK2	MAPK signaling pathway
MAPK9	NCF1
MAPK9	AGE-RAGE signaling pathway in diabetic complications
MAPK9	Neurotrophin signaling pathway
MAPK9	TNF signaling pathway
MAPK9	Fc epsilon RI signaling pathway
MAPK9	T cell receptor signaling pathway
MAPK9	Th17 cell differentiation
MAPK9	Th1 and Th2 cell differentiation
MAPK9	IL-17 signaling pathway
MAPK9	RIG-I-like receptor signaling pathway
MAPK9	NOD-like receptor signaling pathway
MAPK9	Toll-like receptor signaling pathway
MAPK9	FoxO signaling pathway
MAPK9	Ras signaling pathway
MAPK9	MAPK signaling pathway
MAPK14	MOB3B
MAPK14	NCF1
MAPK14	PLA2G4A
MAPK14	SQSTM1
MAPK14	STAT1
MAPK14	STAT4
MAPK14	RELA
MAPK14	TYMS
MAPK14	AGE-RAGE signaling pathway in diabetic complications
MAPK14	Neurotrophin signaling pathway
MAPK14	TNF signaling pathway
MAPK14	Fc epsilon RI signaling pathway
MAPK14	T cell receptor signaling pathway
MAPK14	Th17 cell differentiation
MAPK14	Th1 and Th2 cell differentiation
MAPK14	IL-17 signaling pathway
MAPK14	RIG-I-like receptor signaling pathway
MAPK14	NOD-like receptor signaling pathway
MAPK14	Toll-like receptor signaling pathway
MAPK14	FoxO signaling pathway
MAPK14	MAPK signaling pathway
MAPK13	SQSTM1
MAPK13	AGE-RAGE signaling pathway in diabetic complications
MAPK13	Neurotrophin signaling pathway
MAPK13	TNF signaling pathway
MAPK13	Fc epsilon RI signaling pathway
MAPK13	T cell receptor signaling pathway
MAPK13	Th17 cell differentiation
MAPK13	Th1 and Th2 cell differentiation
MAPK13	IL-17 signaling pathway
MAPK13	RIG-I-like receptor signaling pathway
MAPK13	NOD-like receptor signaling pathway
MAPK13	Toll-like receptor signaling pathway
MAPK13	FoxO signaling pathway
MAPK13	MAPK signaling pathway
MAPK12	MAPK13
MAPK12	AGE-RAGE signaling pathway in diabetic complications
MAPK12	Neurotrophin signaling pathway
MAPK12	TNF signaling pathway
MAPK12	Fc epsilon RI signaling pathway
MAPK12	T cell receptor signaling pathway
MAPK12	Th17 cell differentiation
MAPK12	Th1 and Th2 cell differentiation
MAPK12	IL-17 signaling pathway
MAPK12	RIG-I-like receptor signaling pathway
MAPK12	NOD-like receptor signaling pathway
MAPK12	Toll-like receptor signaling pathway
MAPK12	FoxO signaling pathway
MAPK12	MAPK signaling pathway
MAPK11	MAPK14
MAPK11	AGE-RAGE signaling pathway in diabetic complications
MAPK11	Neurotrophin signaling pathway
MAPK11	TNF signaling pathway
MAPK11	Fc epsilon RI signaling pathway
MAPK11	T cell receptor signaling pathway
MAPK11	Th17 cell differentiation
MAPK11	Th1 and Th2 cell differentiation
MAPK11	IL-17 signaling pathway
MAPK11	RIG-I-like receptor signaling pathway
MAPK11	NOD-like receptor signaling pathway
MAPK11	Toll-like receptor signaling pathway
MAPK11	FoxO signaling pathway
MAPK11	MAPK signaling pathway
MAP3K2	SMURF1
MAP3K2	IKBKG
MAP3K2	MAPK signaling pathway
JUN	MAFB
JUN	MAPK9
JUN	MAPK11
JUN	MAPK14
JUN	STAT1
JUN	STAT4
JUN	TBP
JUN	RELA
JUN	AGE-RAGE signaling pathway in diabetic complications
JUN	Neurotrophin signaling pathway
JUN	TNF signaling pathway
JUN	T cell receptor signaling pathway
JUN	Th17 cell differentiation
JUN	Th1 and Th2 cell differentiation
JUN	IL-17 signaling pathway
JUN	NOD-like receptor signaling pathway
JUN	Toll-like receptor signaling pathway
JUN	MAPK signaling pathway
IL1B	MMP2
IL1B	LYN
IL1B	IL1R2
IL1B	IKBKG
IL1B	AGE-RAGE signaling pathway in diabetic complications
IL1B	TNF signaling pathway
IL1B	Th17 cell differentiation
IL1B	IL-17 signaling pathway
IL1B	NOD-like receptor signaling pathway
IL1B	Toll-like receptor signaling pathway
IL1B	NF-kappa B signaling pathway
IL1B	MAPK signaling pathway
IL1A	IL1R2
IL1A	AGE-RAGE signaling pathway in diabetic complications
IL1A	MAPK signaling pathway
IKBKG	NFKB1
IKBKG	NFKB2
IKBKG	PSMB8
IKBKG	SQSTM1
IKBKG	RELA
IKBKG	TNFAIP3
IKBKG	TNF
IKBKG	TNFRSF1A
IKBKG	LTBR
IKBKG	TYRO3
IKBKG	TNF signaling pathway
IKBKG	T cell receptor signaling pathway
IKBKG	Th17 cell differentiation
IKBKG	Th1 and Th2 cell differentiation
IKBKG	IL-17 signaling pathway
IKBKG	RIG-I-like receptor signaling pathway
IKBKG	NOD-like receptor signaling pathway
IKBKG	Toll-like receptor signaling pathway
IKBKG	PI3K-Akt signaling pathway
IKBKG	NF-kappa B signaling pathway
IKBKG	Chemokine signaling pathway
IKBKG	Ras signaling pathway
IKBKG	MAPK signaling pathway
HGF	PI3K-Akt signaling pathway
HGF	Ras signaling pathway
HGF	MAPK signaling pathway
FASLG	TNFRSF1A
FASLG	Neurotrophin signaling pathway
FASLG	Natural killer cell mediated cytotoxicity
FASLG	PI3K-Akt signaling pathway
FASLG	FoxO signaling pathway
FASLG	Ras signaling pathway
FASLG	MAPK signaling pathway
CASP3	CASP8
CASP3	CDKN1A
CASP3	HSPD1
CASP3	FYN
CASP3	HTT
CASP3	CAST
CASP3	IL18
CASP3	LYN
CASP3	MCL1
CASP3	MAPK9
CASP3	SPP1
CASP3	PLA2G4A
CASP3	STAT1
CASP3	TNFSF10
CASP3	AGE-RAGE signaling pathway in diabetic complications
CASP3	TNF signaling pathway
CASP3	IL-17 signaling pathway
CASP3	Natural killer cell mediated cytotoxicity
CASP3	MAPK signaling pathway

## Sheet: Table 15
Supplementary Table S15: Four topological feature values of Pathway with Rheumatic Arthritis target
Nodes	Betweenness	Closeness	Degree	Eccentricity
CASP3	1496.01	0.226634	19	4
MAPK signaling pathway	946.627	0.219904	22	4
FASLG	1587.04	0.229866	18	4
HGF	69.198	0.20463	4	5
IKBKG	6402.42	0.243123	42	4
IL1A	58.7954	0.194189	4	5
IL1B	1156.06	0.223856	14	4
JUN	2227.17	0.227575	24	4
MAP3K2	13.303	0.200586	3	5
MAPK11	273.717	0.216944	16	5
MAPK12	176.421	0.213562	14	5
MAPK13	215.956	0.214397	15	5
MAPK14	2714.29	0.229673	28	4
MAPK9	331.145	0.219376	17	5
MAPKAPK2	60.4938	0.196135	6	5
MYD88	869.164	0.213562	14	5
NFKB1	2556.57	0.230834	30	4
NFKB2	168.037	0.207419	9	5
PDGFRA	181.334	0.216772	9	4
PLA2G4A	426.725	0.215409	12	5
RELA	4567.8	0.235193	35	4
TNF	2339.08	0.228906	24	4
TNFRSF1A	2587.91	0.228333	22	4
ABL1	1561.49	0.222583	20	4
Ras signaling pathway	1091.47	0.21746	14	4
PIK3R1	5679.11	0.236411	44	4
PLA2G1B	0	0.179554	2	5
PLA2G2A	38.4047	0.187415	3	5
REL	63.9028	0.197977	6	5
ZAP70	749.659	0.217806	18	4
CCL2	1016.39	0.20617	11	5
Chemokine signaling pathway	1936.42	0.22008	20	5
CCL3L1	19.8928	0.191074	4	5
CCR1	52.7777	0.199854	5	5
CCR2	9.74857	0.195575	4	5
CCR5	318.952	0.206792	10	5
CXCR1	0	0.180858	2	6
CXCR2	0	0.180858	2	6
FOXO3	45.3084	0.198263	5	5
HCK	172.547	0.211747	12	4
ITK	63.7079	0.215071	8	4
JAK2	1788.05	0.228333	25	4
JAK3	174.453	0.221504	13	4
LYN	2453.26	0.228333	30	4
NCF1	97.9838	0.210445	9	5
PRKCD	1366.48	0.220968	19	5
STAT1	2983.93	0.233988	31	4
BTK	404.966	0.22079	15	4
NF-kappa B signaling pathway	1373.63	0.22079	20	4
LCK	2188.78	0.229673	32	4
LTA	14.6646	0.202214	6	5
LTBR	109.994	0.204783	6	5
PTGS2	551.469	0.193914	4	5
SYK	2452.91	0.230059	27	4
TLR4	698.843	0.21423	10	5
TNFAIP3	227.431	0.215071	11	5
TNFSF11	237.917	0.203566	7	5
TNFSF13B	18.7106	0.18526	3	5
CDKN1A	1688.65	0.220257	12	4
HIF-1 signaling pathway	1257.53	0.213729	11	4
IFNGR1	219.542	0.211747	9	5
IL6	731.497	0.214734	14	5
IL6R	55.9077	0.208524	7	5
NOS3	278.132	0.198695	4	5
TF	1660.12	0.192822	5	5
FoxO signaling pathway	225.674	0.210123	11	4
TNFSF10	30.7971	0.19812	5	5
PI3K-Akt signaling pathway	5433.78	0.232993	33	4
FN1	8084.39	0.22459	30	4
HSP90B1	1871.23	0.216944	11	5
IL2RG	110.169	0.209801	9	5
IL3	21.2058	0.198551	4	5
ITGA1	517.789	0.189882	2	5
ITGA2B	219.29	0.197977	5	5
ITGA4	1611.67	0.218501	13	5
ITGA5	47.9439	0.203717	5	5
ITGB3	943.087	0.215409	12	5
JAK1	2041.29	0.226634	25	4
MCL1	23.2762	0.206637	4	5
OSM	10.9121	0.200439	4	5
PIK3CG	29.8235	0.204936	5	5
SPP1	1142.44	0.214397	10	4
THBS2	116.677	0.195296	3	5
TLR2	75.2599	0.211583	5	5
YWHAH	399.869	0.214397	8	4
CD4	1264.94	0.222583	17	4
Cell adhesion molecules (CAMs)	633.83	0.202214	14	5
CD80	33.2536	0.194189	5	5
CD86	33.2536	0.194189	5	5
CTLA4	418.251	0.213396	11	4
HLA-B	1839.88	0.20586	12	5
HLA-C	126.292	0.187929	7	5
HLA-DQA1	167.059	0.206325	7	5
HLA-DQB1	84.1797	0.195575	7	5
HLA-DRB1	110.088	0.193366	6	5
HLA-G	41.872	0.185637	6	5
ICOS	45.0415	0.197691	4	5
PECAM1	232.068	0.210931	9	4
PTPRC	915.203	0.214397	15	5
C1QA	416.318	0.191074	7	5
Complement and coagulation cascades	1925.97	0.186395	18	5
C1QB	1002.48	0.204936	6	5
C1QC	30.4241	0.189096	4	5
C2	1	0.163876	3	6
C4B	265.783	0.185637	3	5
C5	236.033	0.175304	5	6
C5AR1	0	0.157471	2	6
C6	1671.69	0.208049	6	5
C8B	0	0.157471	2	6
CR1	0	0.164961	2	6
F13A1	224.776	0.194879	6	5
F2	2166.77	0.195435	13	5
F5	0	0.166565	2	6
F8	0	0.166565	2	6
FGA	183.502	0.193094	9	5
FGB	224.776	0.194879	6	5
FGG	87.6626	0.190808	6	5
MBL2	200.256	0.183893	2	6
Antigen processing and presentation	701.576	0.199128	12	5
CIITA	15.8339	0.174522	2	6
KLRC1	3.39961	0.182423	3	5
KLRC2	3.39961	0.182423	3	5
KLRD1	22.3565	0.186015	6	5
CASP8	897.183	0.223673	17	4
Toll-like receptor signaling pathway	2028.41	0.224959	25	4
IL12A	11.9604	0.192281	5	5
IL12B	43.6868	0.192686	6	5
TLR9	4.78702	0.198695	4	5
CASP1	139.227	0.201767	9	5
NOD-like receptor signaling pathway	2526	0.223127	26	4
IL18	4.07112	0.194602	3	5
ITPR3	25.5151	0.183646	2	5
NLRC4	20.4747	0.19323	4	5
NLRP3	0	0.182911	2	5
P2RX7	6.35011	0.192551	2	5
RIG-I-like receptor signaling pathway	199.542	0.210284	12	5
Jak-STAT signaling pathway	1407.89	0.214565	26	4
CISH	25.3349	0.195854	4	5
CRLF2	0	0.189488	2	5
CSF2	260.004	0.205551	8	5
CSF2RA	15.8274	0.204173	5	5
CSF2RB	264.462	0.214062	13	5
IL15	63.1006	0.196416	4	5
IL23A	6.70051	0.188966	4	5
IL23R	10.6685	0.195296	4	5
IL6ST	220.343	0.211257	12	5
STAT4	15.5281	0.198695	4	5
Natural killer cell mediated cytotoxicity	2823.34	0.219376	20	4
CD244	0	0.202363	3	4
FCGR3A	283.472	0.20617	9	5
FCGR3B	22.3316	0.186649	3	5
FYN	5267	0.234188	40	4
IL-17 signaling pathway	5513.99	0.225514	32	5
IL17A	26.7553	0.193503	4	5
IL17B	0	0.184512	2	6
IL17RA	109.545	0.200146	5	5
IL17RB	3.54182	0.186649	3	5
IL17RC	0	0.186521	2	5
IL17RE	0	0.186521	2	5
MMP1	46.7983	0.190941	4	5
MMP13	50.3991	0.185889	2	5
MMP3	638.167	0.200146	7	5
MMP9	1333.42	0.204936	7	5
S100A8	56.9291	0.192958	3	5
S100A9	178.918	0.185511	3	6
TRAF3IP2	285.505	0.207419	7	5
CD3E	97.5601	0.208365	11	5
Th1 and Th2 cell differentiation	1099.95	0.22008	25	5
Th17 cell differentiation	1826.63	0.222403	29	5
T cell receptor signaling pathway	847.17	0.221862	21	4
ALOX5	65.8602	0.198407	5	5
Fc epsilon RI signaling pathway	452.633	0.216259	15	4
FCGR2A	53.7687	0.20964	8	4
Fc gamma R-mediated phagocytosis	146.299	0.20948	11	4
FCGR2B	115.304	0.202663	6	5
TNF signaling pathway	3022.2	0.226634	26	4
MMP14	577.655	0.188058	4	5
TNFRSF1B	120.564	0.20617	7	5
Intestinal immune network for IgA production	446.657	0.197977	12	5
TNFSF13	32.8015	0.189096	3	5
Neurotrophin signaling pathway	309.793	0.214565	14	4
AGE-RAGE signaling pathway in diabetic complications	2612.92	0.230446	21	4
MMP2	703.41	0.198839	6	5
CAST	69.8213	0.208365	6	4
LRBA	189.475	0.206481	5	5
HTT	496.974	0.216259	9	5
TBP	343.241	0.201767	6	5
HSPD1	1911.98	0.221504	13	4
TWIST1	0	0.192551	2	5
SQSTM1	323.414	0.215071	11	5
DHFR	0	0.181698	1	5
SMURF1	878.378	0.210607	13	5
RC3H1	0	0.181698	1	5
GBA	12.5731	0.189227	2	5
NR3C1	416.195	0.215071	11	5
DEK	17.7492	0.174411	2	6
PTPN12	383.784	0.199563	5	5
CAMKK2	0	0.187158	1	5
DEF6	9.27093	0.191074	3	5
ADAMTS4	0	0.183769	1	5
TXK	9.86167	0.194326	3	5
MATN3	41.8476	0.162322	2	6
MATN1	21.6368	0.160704	2	6
TYRO3	517.203	0.20964	4	4
PSMB8	91.8537	0.196416	2	5
APOB	0	0.178618	1	6
NT5E	0	0.183769	1	5
ADAM17	20.1719	0.195714	4	5
FRK	0	0.192011	2	5
APOE	557.116	0.185511	4	5
PPARA	4.37585	0.201767	3	5
GOLGB1	0	0.158565	1	6
PADI4	0	0.1743	1	6
ALPL	5.69365	0.196698	2	5
GP5	0	0.163778	1	6
PDE4D	26.0109	0.204936	5	4
DDX41	0	0.193777	2	5
IL1R2	14.5949	0.185386	3	5
IL1RN	54.3695	0.191341	2	5
BACH2	0	0.185889	2	5
MAFB	0	0.185889	2	5
MMP7	103.042	0.197264	5	5
SSB	98.2976	0.201767	5	5
MMP10	6.57992	0.173968	2	6
MMP17	22.9573	0.187929	2	5
PROZ	0	0.163778	1	6
APCS	238.109	0.193777	5	5
HRG	258.377	0.20088	5	5
LILRB1	48.0261	0.18206	4	6
ATIC	557.384	0.187415	3	5
TRNT1	0	0.158107	1	6
TYMS	169.288	0.196698	3	5
PTPN22	7.8991	0.195296	5	5
TRAT1	7.8689	0.20509	5	4
CSK	619.634	0.211257	13	5
ABCB1	11.3263	0.18414	2	5
MS4A1	66.1431	0.199563	4	5
PTGS1	0	0.162708	1	6
IRF1	0.896235	0.201175	4	5
IRF2	0.896235	0.201175	4	5
PNP	15.2455	0.186015	2	6
TRPC1	28.3522	0.187031	2	5
IL1RL1	0	0.176319	1	6
TNFRSF25	0	0.186268	1	5
SP110	0	0.180858	1	5
EEF1A1	1513.95	0.218327	13	5
ESRRA	0	0.181337	1	6
HFE	0	0.162034	2	6
TFR2	0	0.162034	2	6
MMP8	0	0.17125	1	6
ABCG5	542	0.191877	2	5
ABCG8	0	0.161271	1	6
ZFP36	16.7965	0.194464	3	5
F2RL1	74.9944	0.183893	2	6
PDE4A	1.66698	0.190014	2	5
SLAMF1	0	0.192281	2	5
MMP25	0	0.166161	1	6
COPA	7.19732	0.201323	2	5
COX2	933.618	0.198695	4	5
COX1	0	0.166061	1	6
ABCC2	4.62599	0.195157	2	5
ABCC1	0	0.179554	1	6
FBN2	0	0.183769	1	5
ANKH	0	0.156751	1	6
FCRL3	1.16795	0.190542	2	5
MTR	0	0.00364964	1	1
MMACHC	0	0.00364964	1	1
AKR1B1	0	0.171036	1	6
HLA-H	0	0.17125	2	6
EBP	0	0.178618	1	6
MMP26	0	0.170398	1	6
FER	0	0.196275	2	5
MERTK	0	0.195994	1	5
CDCP1	0	0.194741	2	5
MOB3B	0	0.187158	1	5
