# Supplementary material for: A Network Pharmacology Study on the Active Ingredients and Potential Targets of Tripterygium wilfordii Hook for Treatment of Rheumatoid Arthritis
Source: Evid Based Complement Alternat Med. 2019 Apr 15;2019:5276865. doi: 10.1155/2019/5276865 (PMC6500618; doi:10.1155/2019/5276865)
Supplement: Supplementary Materials — Composite compounds of TWH (Table S1). Compounds with an oral bioavailability value greater than 30% (Table S2). Compounds with a Caco-2 value > -0.3 (Table S3). Compounds with a drug-likeness value >0.18 (Table S4). Compound with a half-life of 3 hours (Table S5). The potential bioactive compounds of TWH using an in silico integrative model ADME (Table S6). The therapeutic target data for RA treatment from four resources, including TDD, OMIM, PHARMGKB, and GADA (Table S7). Detailed information on six existing protein-protein interaction databases (Table S8). Prediction of putative targets for compositive compounds Tripterygii Radix (Table S9). Four topological feature values of targets in target-compositive compounds network (Table S10). Rheumatoid Arthritis disease PPI Network (Table S11). Four topological feature values of rheumatoid arthritis disease PPI network (Table S12). The enrichment analysis of the target cluster analysis of rheumatoid arthritis (Table S13). Pathway of Rheumatic Arthritis target (Table S14). Four topological feature values of Pathway with Rheumatic Arthritis target (Table S15). TWH-Rheumatic Arthritis network (Table S16). Four topological feature values of TWH-Rheumatic Arthritis network (Table S17). TWH-Rheumatic Arthritis network and only including intersection targets (Table S18). Four topological feature values of TWH-Rheumatic Arthritis network and only including intersection targets (Table S19). TWH-Rheumatic Arthritis network includes TWH active ingredients and intersection targets (Table S20). Four topological feature values of TWH-Rheumatic Arthritis network include TWH active ingredients and intersection targets (Table S21). Cluster of pathway for TWH-Rheumatic Arthritis network and only including intersection targets (Table S22). Pathway for TWH-Rheumatic Arthritis network and only including intersection targets (Table S23). Four topological feature values of pathway for TWH-Rheumatic Arthritis network and only including inters [file 5276865.f1.zip › Supplementary Materials/Supplementary Tables/Supplementary_Table_S16-S17.xlsx]

## Sheet: Table16
Supplementary Table S16 TWH- Rheumatic Arthritis network
Nodes	Target
YWHAH	ZFP36
YWHAH	TNFAIP3
YWHAH	NR3C1
YWHAH	NCOA2
YWHAH	NCOA1
YWHAH	KCNH2
YWHAH	JUN
YWHAH	FOXO3
YWHAH	FN1
YWHAH	ESR2
YWHAH	ESR1
YWHAH	CDK2
YWHAH	AR
YWHAH	ABL1
TRAF3IP2	SYK
TRAF3IP2	IL17RC
TRAF3IP2	IL17RB
TRAF3IP2	IL17RA
TRAF3IP2	IL17A
TRAF3IP2	IKBKG
TRAF3IP2	IKBKB
TRAF3IP2	CD40
TNFSF13B	TNFSF13
TNFSF13	TNFRSF1A
PROZ	F2
PLA2G1B	PLA2G2A
PADI4	SMURF1
NT5E	FN1
MTR	MMACHC
MOL011169	NR3C1
MOL011169	ESR1
MOL011169	AR
MOL009386	PTPN1
MOL009386	PTGS2
MOL009386	PRSS1
MOL009386	PIM1
MOL009386	NR1C3
MOL009386	NOS2
MOL009386	KCNH2
MOL009386	HSP90AB1
MOL009386	GSK3B
MOL009386	F2
MOL009386	ESR2
MOL009386	ESR1
MOL009386	DPP4
MOL009386	CHEK1
MOL009386	CDK2
MOL009386	CCNA2
MOL009386	CALM1
MOL009386	CA2
MOL009386	AR
MOL009386	ADRB2
MOL009386	ACHE
MOL007535	PGR
MOL007535	AR
MOL007415	PTGS2
MOL007415	PRSS1
MOL007415	NR1C3
MOL007415	NOS2
MOL007415	KCNH2
MOL007415	F8
MOL007415	F2
MOL007415	ESR1
MOL005828	TP53
MOL005828	TOP2
MOL005828	TIMP1
MOL005828	SCN5A
MOL005828	PTPN1
MOL005828	PTGS2
MOL005828	PTGS1
MOL005828	PRSS1
MOL005828	PPARG
MOL005828	PLA2G4A
MOL005828	PIM1
MOL005828	NR1C3
MOL005828	NOS2
MOL005828	NCOA2
MOL005828	MMP9
MOL005828	MAPK8
MOL005828	KCNMA1
MOL005828	KCNH2
MOL005828	JUN
MOL005828	HSP90AB1
MOL005828	GSK3B
MOL005828	F8
MOL005828	F7
MOL005828	F2
MOL005828	ESR2
MOL005828	ESR1
MOL005828	EPHB2
MOL005828	DPP4
MOL005828	CREB1
MOL005828	CHEK1
MOL005828	CD163
MOL005828	CCNA2
MOL005828	CASP9
MOL005828	CALM1
MOL005828	CA2
MOL005828	BCL2
MOL005828	BAX
MOL005828	AR
MOL004443	SCN5A
MOL004443	RXRA
MOL004443	PTGS2
MOL004443	PTGS1
MOL004443	PDE3A
MOL004443	NOS2
MOL004443	HSP90AB1
MOL004443	GSK3B
MOL004443	GABRA1
MOL004443	F2
MOL004443	ESR1
MOL004443	DPP4
MOL004443	CDK2
MOL004443	AR
MOL004443	ADRB2
MOL003280	TOP2
MOL003280	SCN5A
MOL003280	PTGS2
MOL003280	PRSS1
MOL003280	PIM1
MOL003280	PGR
MOL003280	OPRM1
MOL003280	OPRD1
MOL003280	NR1C3
MOL003280	NOS2
MOL003280	NCOA2
MOL003280	NCOA1
MOL003280	GSK3B
MOL003280	F8
MOL003280	F2
MOL003280	ESR2
MOL003280	ESR1
MOL003280	DPP4
MOL003280	CHRNA7
MOL003280	CHRM5
MOL003280	CHRM3
MOL003280	CHRM2
MOL003280	CHRM1
MOL003280	CDK2
MOL003280	CCNA2
MOL003280	CALM1
MOL003280	CA2
MOL003280	AR
MOL003280	ADRB2
MOL003280	ADRA1A
MOL003280	ACHE
MOL003266	PGR
MOL003266	NR3C1
MOL003266	ESR1
MOL003266	AR
MOL003232	ESR1
MOL003224	NR3C2
MOL003224	ESR1
MOL003224	AR
MOL003217	TOP2
MOL003217	SCN5A
MOL003217	PTPN1
MOL003217	PTGS2
MOL003217	PTGS1
MOL003217	PRSS1
MOL003217	PRKACA
MOL003217	PPARD
MOL003217	PIM1
MOL003217	PDE3A
MOL003217	NR1C3
MOL003217	NOS3
MOL003217	NOS2
MOL003217	NCOA2
MOL003217	NCOA1
MOL003217	MAPK14
MOL003217	KDR
MOL003217	KCNMA1
MOL003217	KCNH2
MOL003217	HSP90AB1
MOL003217	GSK3B
MOL003217	F8
MOL003217	F2
MOL003217	ESR2
MOL003217	ESR1
MOL003217	DPP4
MOL003217	CHEK1
MOL003217	CDK2
MOL003217	CCNA2
MOL003217	CALM1
MOL003217	CA2
MOL003217	AR
MOL003217	ADRB2
MOL003217	ADRA1B
MOL003209	SCN5A
MOL003209	PRSS1
MOL003209	NR1C3
MOL003209	KCNH2
MOL003209	F8
MOL003209	F2
MOL003209	ESR1
MOL003199	SCN5A
MOL003199	PYGM
MOL003199	PTPN1
MOL003199	PTGS2
MOL003199	PTGS1
MOL003199	PRSS1
MOL003199	PIM1
MOL003199	NR1C3
MOL003199	NOS2
MOL003199	MAPK14
MOL003199	KDR
MOL003199	KCNH2
MOL003199	HSP90AB1
MOL003199	GSK3B
MOL003199	F8
MOL003199	F7
MOL003199	F2
MOL003199	ESR2
MOL003199	ESR1
MOL003199	DPP4
MOL003199	CDK2
MOL003199	CCNA2
MOL003199	CALM1
MOL003199	CA2
MOL003199	AR
MOL003196	TOP2
MOL003196	SCN5A
MOL003196	RXRA
MOL003196	PTGS2
MOL003196	PRSS1
MOL003196	PIM1
MOL003196	PGR
MOL003196	PDE3A
MOL003196	OPRM1
MOL003196	OPRD1
MOL003196	NOS2
MOL003196	NCOA2
MOL003196	NCOA1
MOL003196	KCNH2
MOL003196	HSP90AB1
MOL003196	GSK3B
MOL003196	F2
MOL003196	ESR2
MOL003196	ESR1
MOL003196	DRD1
MOL003196	CHRNA7
MOL003196	CHRM5
MOL003196	CHRM3
MOL003196	CHRM2
MOL003196	CHRM1
MOL003196	CDK2
MOL003196	CA2
MOL003196	AR
MOL003196	ADRB2
MOL003196	ADRA1D
MOL003196	ADRA1B
MOL003196	ADRA1A
MOL003196	ACHE
MOL003189	NR3C1
MOL003189	AR
MOL003187	XIAP
MOL003187	VTCN1
MOL003187	VEGFA
MOL003187	TP53
MOL003187	TNF
MOL003187	TGFB1
MOL003187	STAT3
MOL003187	STAT1
MOL003187	RELA
MOL003187	PTGS2
MOL003187	PLAU
MOL003187	MCL1
MOL003187	MAPK8
MOL003187	JUN
MOL003187	IL4
MOL003187	IL23A
MOL003187	IL2
MOL003187	IFNG
MOL003187	FOS
MOL003187	DEFB4A
MOL003187	CXCR4
MOL003187	CXCL8
MOL003187	CDKN1A
MOL003187	CD86
MOL003187	CD80
MOL003187	CD40
MOL003187	CD274
MOL003187	CD1A
MOL003187	CD14
MOL003187	CCR7
MOL003187	CASP3
MOL003187	C3
MOL003187	BIRC3
MOL003187	BCL2
MOL003184	TOP2
MOL003184	SCN5A
MOL003184	PTGS2
MOL003184	PTGS1
MOL003184	PRSS1
MOL003184	PIM1
MOL003184	PGR
MOL003184	OPRM1
MOL003184	OPRD1
MOL003184	NOS2
MOL003184	NCOA2
MOL003184	NCOA1
MOL003184	KCNMA1
MOL003184	KCNH2
MOL003184	HSP90AB1
MOL003184	GSK3B
MOL003184	F8
MOL003184	F2
MOL003184	ESR2
MOL003184	ESR1
MOL003184	DPP4
MOL003184	CHRM5
MOL003184	CHRM4
MOL003184	CHRM3
MOL003184	CHRM2
MOL003184	CHRM1
MOL003184	CA2
MOL003184	AR
MOL003184	ADRB2
MOL003184	ADRA1B
MOL003184	ACHE
MOL003182	TOP2
MOL003182	SCN5A
MOL003182	PTGS2
MOL003182	PRSS1
MOL003182	PIM1
MOL003182	NR1C3
MOL003182	NOS3
MOL003182	NOS2
MOL003182	KCNH2
MOL003182	HSP90AB1
MOL003182	GSK3B
MOL003182	F8
MOL003182	F7
MOL003182	F2
MOL003182	ESR2
MOL003182	ESR1
MOL003182	CALM1
MOL003182	CA2
MOL003182	AR
MOL003182	ACHE
MOL000449	SLC6A3
MOL000449	SLC6A2
MOL000449	SCN5A
MOL000449	RXRA
MOL000449	PTGS2
MOL000449	PTGS1
MOL000449	PRSS1
MOL000449	PRKACA
MOL000449	PLAU
MOL000449	PGR
MOL000449	NR3C2
MOL000449	NR3C1
MOL000449	NR1C3
MOL000449	NOS3
MOL000449	NOS2
MOL000449	NCOA2
MOL000449	NCOA1
MOL000449	MAOB
MOL000449	MAOA
MOL000449	LTA4H
MOL000449	IGHG1
MOL000449	HTR2A
MOL000449	GABRA3
MOL000449	GABRA1
MOL000449	F2
MOL000449	ESR1
MOL000449	DPP4
MOL000449	CTRB1
MOL000449	CHRNA7
MOL000449	CHRM3
MOL000449	CHRM2
MOL000449	CHRM1
MOL000449	CDK2
MOL000449	CA2
MOL000449	AR
MOL000449	AKR1B1
MOL000449	ADRB2
MOL000449	ADRB1
MOL000449	ADRA2A
MOL000449	ADRA1B
MOL000449	ADRA1A
MOL000449	ADH1C
MOL000449	ACHE
MOL000422	XDH
MOL000422	VCAM1
MOL000422	TOP2
MOL000422	TNF
MOL000422	STAT1
MOL000422	SLPI
MOL000422	SLC6A2
MOL000422	SLC2A4
MOL000422	SELE
MOL000422	RELA
MOL000422	PTPN1
MOL000422	PTGS2
MOL000422	PTGS1
MOL000422	PSMD3
MOL000422	PRSS1
MOL000422	PRKACA
MOL000422	PPP3CA
MOL000422	PPARG
MOL000422	PIM1
MOL000422	PIK3CG
MOL000422	PGR
MOL000422	NR1I3
MOL000422	NR1I2
MOL000422	NR1C3
MOL000422	NOS3
MOL000422	NOS2
MOL000422	NCOA2
MOL000422	MMP1
MOL000422	MAPK8
MOL000422	MAPK14
MOL000422	JUN
MOL000422	INSR
MOL000422	IKBKB
MOL000422	ICAM1
MOL000422	HSP90AB1
MOL000422	HMOX1
MOL000422	HAS2
MOL000422	GSTP1
MOL000422	GSTM2
MOL000422	GSTM1
MOL000422	GSK3B
MOL000422	GABRA2
MOL000422	GABRA1
MOL000422	F7
MOL000422	F2
MOL000422	ESR2
MOL000422	ESR1
MOL000422	DPP4
MOL000422	DIO1
MOL000422	CYP3A4
MOL000422	CYP1B1
MOL000422	CYP1A2
MOL000422	CYP1A1
MOL000422	CHRM2
MOL000422	CHRM1
MOL000422	CHEK1
MOL000422	CDK2
MOL000422	CDK1
MOL000422	CCNA2
MOL000422	CASP3
MOL000422	CALM1
MOL000422	CA2
MOL000422	BCL2
MOL000422	BAX
MOL000422	AR
MOL000422	ALOX5
MOL000422	AKT1
MOL000422	AKR1C3
MOL000422	AHSA1
MOL000422	AHR
MOL000422	ADRA1B
MOL000422	ACHE
MOL000358	TGFB1
MOL000358	SLC6A4
MOL000358	SCN5A
MOL000358	PTPN1
MOL000358	PTGS2
MOL000358	PTGS1
MOL000358	PRSS1
MOL000358	PRKCA
MOL000358	PRKACA
MOL000358	PON1
MOL000358	PIM1
MOL000358	PIK3CG
MOL000358	PGR
MOL000358	PDE3A
MOL000358	OPRM1
MOL000358	NR3C1
MOL000358	NR1C3
MOL000358	NOS2
MOL000358	NCOA2
MOL000358	MAPK14
MOL000358	MAP2
MOL000358	KCNH2
MOL000358	JUN
MOL000358	HTR2A
MOL000358	HSP90AB1
MOL000358	GSK3B
MOL000358	GABRA5
MOL000358	GABRA3
MOL000358	GABRA2
MOL000358	GABRA1
MOL000358	F2
MOL000358	ESR2
MOL000358	ESR1
MOL000358	DRD1
MOL000358	DPP4
MOL000358	CHRNA7
MOL000358	CHRNA2
MOL000358	CHRM4
MOL000358	CHRM3
MOL000358	CHRM2
MOL000358	CHRM1
MOL000358	CHEK1
MOL000358	CDK2
MOL000358	CCNA2
MOL000358	CASP9
MOL000358	CASP8
MOL000358	CASP3
MOL000358	CA2
MOL000358	BCL2
MOL000358	BAX
MOL000358	AR
MOL000358	ADRB2
MOL000358	ADRA1B
MOL000358	ADRA1A
MOL000358	ACHE
PTGS1	PTGS2
MOL000296	SLC6A2
MOL000296	SCN5A
MOL000296	RXRA
MOL000296	PTGS2
MOL000296	PTGS1
MOL000296	PRSS1
MOL000296	PGR
MOL000296	PDE3A
MOL000296	NR3C1
MOL000296	NR1C3
MOL000296	NOS3
MOL000296	NCOA2
MOL000296	LYZ
MOL000296	IGHG1
MOL000296	GRIA2
MOL000296	GABRA6
MOL000296	GABRA5
MOL000296	GABRA3
MOL000296	GABRA2
MOL000296	GABRA1
MOL000296	F2
MOL000296	ESR1
MOL000296	DPP4
MOL000296	CHRM3
MOL000296	CHRM2
MOL000296	CHRM1
MOL000296	CA2
MOL000296	AR
MOL000296	ADRA1B
MOL000296	ADH1C
MOL000296	ADH1B
MOL000296	ACHE
MOL000211	PGR
MOL000211	NR3C1
MOL000211	ESR1
MOL000211	AR
MMP26	MMP9
MMP25	MMP2
TGFB1	TLR2
MMP17	TNF
MMP17	MMP2
MMP13	MMP14
MMP10	MMP9
MMP10	MMP3
MMP7	TNFSF11
MMP7	SPP1
MMP7	MMP9
MMP7	FASLG
MBL2	PTPRC
MATN3	TF
MAPK13	SQSTM1
MAPK12	MAPK13
PDE4A	SQSTM1
LTA	TNFRSF1B
LTA	TNFRSF1A
LTA	LTBR
PDGFRA	STAT3
PDGFRA	STAT1
PDGFRA	SMURF1
MATN1	MATN3
ITGA1	MATN1
IL6	OSM
IL23R	STAT3
IL23R	JAK2
IL1RL1	MYD88
IL1RN	RELA
IL1R2	IL1RN
IL17RB	IL17B
IL17RA	SYK
IL17RA	IL17RE
IL17RA	IL17A
IL17A	IL2
IL15	IL2RG
IL23A	IL23R
IL12B	IL23A
IL12A	IL12B
IL12A	CXCL8
IFNGR1	STAT1
IFNGR1	NFKB1
IFNGR1	JAK2
IFNGR1	JAK1
IFNG	TNF
IFNG	IFNGR1
ICOS	TNF
IL2RG	STAT1
IL2RG	JAK3
IL2RG	JAK2
IL2RG	JAK1
IL2RG	IL4
IL2RG	IL2
HTR2A	LYN
HTR2A	JAK2
PPARD	STAT3
PPARD	STAT1
PPARD	RXRA
PPARD	RELA
NR1I3	RXRA
NR1I2	TP53
NR1I2	RXRA
MERTK	IKBKG
IRF2	STAT1
IRF2	RELA
IRF2	PRKACA
IRF2	PPP3CA
IRF2	NFKB1
MS4A1	LYN
MS4A1	LCK
MS4A1	FYN
MS4A1	CD40
HLA-DRB1	MS4A1
HLA-DRB1	HSP90AB1
HLA-DQA1	IKBKG
HLA-DQA1	HLA-DQB1
HLA-G	LILRB1
HLA-G	KLRD1
KLRD1	KLRC2
KLRD1	KLRC1
HLA-C	LTA4H
HLA-C	LILRB1
HLA-C	HMOX1
HLA-C	HLA-H
HLA-C	HLA-G
HLA-C	CALM1
HLA-C	ADRB2
HLA-B	STAT1
HLA-B	PSMD3
HLA-B	PNP
HLA-B	LTA4H
HLA-B	LILRB1
HLA-B	KLRD1
HLA-B	HTT
HLA-B	HLA-H
HLA-B	HLA-C
HLA-B	CXCR4
HLA-B	COX2
HLA-B	CALM1
HLA-B	AKR1B1
HLA-B	AHSA1
HLA-B	ADRB2
TFR2	TF
HFE	TFR2
HFE	TF
GSTM1	GSTM2
MAP3K2	XIAP
MAP3K2	SMURF1
MAP3K2	MAPK8
MAP3K2	IKBKG
GRIA2	SQSTM1
GRIA2	PRKCA
GP5	F2
MMP14	MMP2
GOLGB1	MMP14
GABRA3	PIK3R1
GABRA1	PRKCD
GABRA1	PPP3CA
ITGA5	SPP1
ITGA5	PECAM1
ITGA5	ITGB3
HGF	PLAU
ICAM1	NOS2
ICAM1	IL2RG
ITGA2B	PRKACA
ITGA2B	PLA2G4A
ITGA2B	ITGB3
ITGA2B	F2
FCRL3	ZAP70
FCRL3	SYK
FCGR3B	IGHG1
FCGR3B	APCS
IGHG1	VCAM1
IGHG1	IKBKG
FCGR2B	LYN
FCGR2B	ITGA4
FCGR2B	IGHG1
FCGR2B	FYN
FCGR2B	APCS
FCGR2A	SYK
FCGR2A	PIK3R1
FCGR2A	LYN
FCGR2A	ITGA4
FCGR2A	HCK
FCGR2A	FYN
FCGR2A	FCGR2B
FBN2	FN1
F8	F2
F7	IKBKG
F5	F2
F2RL1	TLR4
F2RL1	F2
FGG	ITGB3
FGG	ICAM1
FGG	FN1
FGA	ITGB3
FGA	ITGA2B
FGA	HRG
FGA	FN1
FGA	FGG
FGA	FGB
FGA	F2
ESRRA	PRKCD
ESRRA	NCOA1
ESRRA	ESR1
RXRA	TBP
RXRA	STAT1
RXRA	RELA
MMP2	TIMP1
MMP2	THBS2
MMP2	TGFB1
EBP	HSP90B1
DHFR	TP53
DEFB4A	TLR4
DEF6	ZAP70
DEF6	NFKB2
DEF6	LCK
CYP3A4	PRKCA
CYP3A4	PRKACA
MMP9	TIMP1
MMP9	THBS2
MMP9	TGFB1
CXCL8	MMP9
FRK	STAT3
FRK	HSP90AB1
FRK	FYN
CSF2RA	PIK3R1
CSF2RA	LYN
CSF2RA	IKBKB
CSF2RA	CSF2RB
CSF2RA	CSF2
CSF2	CSF2RB
CRLF2	JAK2
COX1	COX2
CSF2RB	SYK
CSF2RB	STAT3
CSF2RB	STAT1
CSF2RB	LYN
CSF2RB	LCK
CSF2RB	KDR
CSF2RB	JAK2
CSF2RB	JAK1
CSF2RB	IL3
CISH	PRKCA
CISH	MYD88
CISH	LCK
CISH	CSF2RB
PPARG	STAT1
PPARG	RXRA
PPARG	RELA
CIITA	TBP
CIITA	PRKACA
CIITA	PPARG
CIITA	NCOA1
CIITA	GSK3B
CIITA	CDK1
CHRNA7	PIK3R1
CHRNA7	FYN
FGB	FN1
FGB	FGG
FGB	F2
F13A1	FN1
F13A1	FGG
F13A1	FGA
F13A1	F2
S100A8	S100A9
LYZ	TP53
LYZ	NFKB1
GSTP1	VCAM1
GSTP1	MAPK8
GSTP1	MAPK14
GSTP1	ITGA4
DEK	S100A9
DEK	PTPN12
DEK	ESR1
COX2	HSP90B1
COX2	FN1
COPA	VCAM1
COPA	ITGA4
COPA	IKBKG
ITGA4	VCAM1
ITGA4	TYMS
ITGA4	SYK
ITGA4	PSMD3
ITGA4	PRKACA
ITGA4	PNP
ITGA4	LYN
CDCP1	PRKCD
CDCP1	FYN
CTLA4	TXK
CTLA4	PIK3R1
CTLA4	LYN
CTLA4	LRBA
CTLA4	LCK
CTLA4	JAK2
CTLA4	FYN
CD86	CTLA4
CD80	CTLA4
CD80	CD86
CD80	CD274
PTPRC	ZAP70
PTPRC	SLAMF1
FCGR3A	ZAP70
FCGR3A	SYK
FCGR3A	PTPRC
FCGR3A	LCK
FCGR3A	IGHG1
FCGR3A	FCGR3B
FCGR3A	APCS
PTPN22	ZAP70
JAK3	STAT3
JAK3	PTPRC
JAK3	PIK3R1
JAK3	LCK
JAK3	IKBKG
JAK3	CD40
CD244	PIK3R1
CD244	FYN
CD163	PRKCA
CD14	TNFRSF1B
CD14	TLR4
CD14	TLR2
CD3E	ZAP70
CD3E	TRAT1
CD3E	SYK
CD3E	PTPN22
CD3E	PIK3R1
CD3E	LCK
CD3E	JAK3
CD3E	CSK
CCR7	CD3E
CXCR4	TLR2
CXCR4	STAT3
CXCR4	STAT1
CXCR4	PTPRC
CXCR4	PECAM1
CXCR4	JAK3
CXCR4	JAK2
CXCR4	JAK1
CXCR4	DPP4
SSB	SPP1
SSB	SMURF1
PGR	TBP
PGR	STAT3
PGR	RELA
DPP4	PTPRC
DPP4	IKBKB
CCL3L1	DPP4
MMP1	TNFSF11
MMP1	TIMP1
MMP1	MMP7
CCR5	TXK
CCR5	STAT3
CCR5	STAT1
CCR5	LCK
CCR5	JAK2
CCR5	JAK1
CCR5	CXCR4
CCR5	CD4
CCR5	CCL3L1
CCR2	JAK2
CCR2	CCR5
CCR1	STAT3
CCR1	STAT1
CCR1	JAK1
CCR1	CCL3L1
CCL2	MMP8
CCL2	MMP3
CCL2	MMP1
CCL2	CCR5
CCL2	CCR2
CCL2	CCR1
PLA2G4A	STAT3
PLA2G4A	RELA
NLRC4	NLRP3
IL1A	IL1R2
SPP1	F2
NOS2	PSMD3
NFKB2	TNFAIP3
NFKB2	STAT3
NFKB2	RELA
NFKB2	REL
FER	STAT3
FER	PIK3R1
FER	JAK1
FER	HSP90AB1
CAMKK2	MAPK14
CA2	HSPD1
F2	PLAU
C5AR1	C5
C5	C8B
C5	C6
C4B	FN1
C2	C5
C2	C4B
C2	C3
HRG	TNFRSF1A
C1QC	FN1
C1QB	RELA
C1QB	HRG
C1QB	FN1
C1QB	C1QC
C1QA	HRG
C1QA	FN1
C1QA	CR1
C1QA	C1QC
C1QA	C1QB
C1QA	APCS
SMURF1	STAT1
SMURF1	SQSTM1
MYD88	TLR9
MYD88	TLR4
MYD88	TLR2
MYD88	SQSTM1
MYD88	SMURF1
MYD88	IKBKG
ITK	SMURF1
ITK	LCK
ITK	IKBKG
ITK	FASLG
FASLG	TNFRSF1A
TNFAIP3	TNFSF10
TNFAIP3	TNFRSF1A
TNFAIP3	TNF
IRF1	STAT1
IRF1	RELA
IRF1	NFKB1
IRF1	IRF2
BIRC3	XIAP
BIRC3	TNFRSF1A
BIRC3	TNFAIP3
BIRC3	REL
BIRC3	NFKB1
BIRC3	IRF1
BIRC3	IKBKG
BIRC3	IKBKB
BIRC3	GSK3B
BIRC3	CD40
BIRC3	CASP9
BIRC3	CASP8
BIRC3	CASP3
BIRC3	CASP1
PRKACA	RELA
PRKACA	PTPN12
PRKACA	PDE4D
PRKACA	PDE3A
PRKACA	NFKB1
PRKACA	MAP2
PRKACA	LCK
PRKACA	KCNH2
PRKACA	CAMKK2
PRKACA	ALOX5
PPARA	STAT1
PPARA	RXRA
PPARA	RELA
MAPK11	TP53
MAPK11	MAPK14
CDK2	TP53
CDK2	SSB
CDK2	SCN5A
CDK2	S100A8
CDK2	REL
CDK2	PSMD3
CDK2	PNP
CDK2	PGR
CDK2	PDE4D
CDK2	LYZ
CDK2	LYN
CDK2	IKBKG
CDK2	HSPD1
CDK2	HSP90B1
CDK2	HSP90AB1
CDK2	GSTP1
CDK2	ESR1
CDK2	EEF1A1
CDK2	DEK
CDK2	COX2
CDK2	COPA
CDK2	CDKN1A
CDK2	ATIC
MCL1	TP53
BCL2	TP53
BCL2	SQSTM1
BCL2	PRKCA
BCL2	PRKACA
BCL2	PPP3CA
BCL2	PPARA
BCL2	MCL1
BCL2	MAPK8
BCL2	MAPK14
BCL2	MAPK11
BCL2	IKBKG
BCL2	IKBKB
BCL2	CDK2
BCL2	CDK1
BCL2	CASP8
BCL2	CASP3
BACH2	MAFB
BACH2	JUN
TYMS	VCAM1
ATIC	TYMS
ATIC	TRNT1
SYK	VCAM1
SYK	TNFRSF1A
SYK	TLR9
SYK	TLR4
SYK	STAT3
SYK	STAT1
SYK	PIK3R1
SYK	PIK3CG
SYK	MYD88
SYK	LYN
SYK	LCK
NR3C2	RXRA
NR3C2	NCOA1
LYN	TRAT1
LYN	TP53
LYN	TNF
LYN	STAT3
LYN	PTPRC
LYN	PIK3CG
LYN	PECAM1
LYN	PDE4D
LYN	PDE4A
LYN	MCL1
LYN	IKBKG
LYN	FASLG
LCK	ZAP70
LCK	TRAT1
LCK	STAT3
LCK	STAT1
LCK	SQSTM1
LCK	SMURF1
LCK	PTPRC
LCK	PTPN22
LCK	PTPN12
LCK	PIK3R1
LCK	PECAM1
LCK	IKBKG
LCK	FASLG
IL6ST	STAT3
IL6ST	STAT1
IL6ST	PRKCD
IL6ST	PIK3R1
IL6ST	PIK3CG
IL6ST	OSM
IL6ST	JAK2
IL6ST	JAK1
IL6ST	IL6
CASP8	XIAP
CASP8	TP53
CASP8	TNFSF10
CASP8	TNFRSF1A
CASP8	TNFAIP3
CASP8	TNF
CASP8	SQSTM1
CASP8	SPP1
CASP8	NLRC4
CASP8	MAPK8
CASP8	IKBKG
CASP8	IKBKB
CASP8	FYN
CASP8	FASLG
CASP8	CASP9
CASP1	PLA2G4A
CASP1	NLRC4
CASP1	IL1B
CASP1	IL1A
CASP1	IL18
CASP1	HTT
CASP1	CAST
CASP1	CASP8
MMP3	TNFSF11
MMP3	TIMP1
MMP3	SPP1
APOB	HSP90B1
APOE	TYRO3
APOE	NOS3
APOE	MMP3
APOE	MAP2
ANKH	APOE
ALPL	RELA
ALOX5	REL
ALOX5	PIK3R1
ALOX5	MAPKAPK2
VEGFA	KDR
NR3C1	TP53
NR3C1	TBP
NR3C1	STAT3
NR3C1	SSB
NR3C1	RELA
NR3C1	PRKACA
NR3C1	PPP3CA
NR3C1	PPARG
NR3C1	NR3C2
NR3C1	NFKB2
NR3C1	NFKB1
NR3C1	NCOA2
NR3C1	NCOA1
NR3C1	MAPK8
NR3C1	LCK
NR3C1	JUN
NCF1	RELA
NCF1	PLA2G4A
NCF1	NFKB1
NCF1	FASLG
MAPKAPK2	ZFP36
MAPKAPK2	STAT3
MAPKAPK2	MAPK14
MAPKAPK2	MAPK11
MAPK9	TP53
MAPK9	STAT3
MAPK9	NCF1
MAPK8	TP53
MAPK8	TNFSF11
MAPK8	TNFRSF1A
MAPK8	STAT3
MAPK8	REL
MAPK8	PPARG
MAPK8	PIK3R1
MAPK8	MAPK9
MAPK8	MAPK14
MAPK8	FASLG
ITPR3	TRPC1
ITGB3	SYK
ITGB3	PTPN1
ITGB3	PLA2G4A
ITGB3	PLA2G2A
ITGB3	PECAM1
ITGB3	PDGFRA
ITGB3	LYN
ITGB3	KDR
IKBKG	TYRO3
IKBKG	TNFRSF1A
IKBKG	TNFAIP3
IKBKG	TNF
IKBKG	SQSTM1
IKBKG	RELA
IKBKG	PSMB8
IKBKG	NFKB2
IKBKG	NFKB1
IKBKG	LTBR
IKBKB	TWIST1
IKBKB	TP53
IKBKB	TNFRSF1A
IKBKB	TNFAIP3
IKBKB	TNF
IKBKB	RELA
IKBKB	PRKCD
IKBKB	PRKCA
IKBKB	PPARG
IKBKB	NFKB2
IKBKB	NFKB1
IKBKB	MAPK14
IKBKB	LYZ
IKBKB	JUN
IKBKB	IKBKG
IKBKB	CSF2RB
IKBKB	CD40
HTT	TP53
HTT	TBP
HTT	SQSTM1
HTT	PPARG
HTT	PIK3R1
HTT	NFKB1
HTT	IKBKG
HTT	IKBKB
HTT	HSP90AB1
GSK3B	XIAP
GSK3B	TP53
GSK3B	RXRA
GSK3B	RELA
GSK3B	PTPN1
GSK3B	PRKCA
GSK3B	PRKACA
GSK3B	PDE4D
GSK3B	NFKB1
GSK3B	MCL1
GSK3B	MAP3K2
GSK3B	JUN
GSK3B	IKBKG
FOXO3	TP53
FOXO3	PIM1
FOXO3	IKBKB
ESR2	NCOA2
ESR2	NCOA1
ESR2	MAPK11
ESR2	LCK
CHEK1	XIAP
CHEK1	TP53
CHEK1	SMURF1
CHEK1	RELA
CHEK1	HSP90AB1
CDKN1A	TP53
CDKN1A	STAT3
CDKN1A	SP110
CDKN1A	S100A8
CDKN1A	PIM1
CDKN1A	MAPK8
CDKN1A	JUN
CDKN1A	IKBKG
CDKN1A	FGB
CDKN1A	F13A1
CDKN1A	ESR1
CDKN1A	EEF1A1
CDKN1A	CHEK1
CCNA2	TP53
CCNA2	SSB
CCNA2	PGR
CCNA2	CDKN1A
CCNA2	CDK2
CCNA2	CDK1
CCNA2	CALM1
CASP3	XIAP
CASP3	TNFSF10
CASP3	STAT1
CASP3	SPP1
CASP3	PPP3CA
CASP3	PLA2G4A
CASP3	MCL1
CASP3	MAPK9
CASP3	MAPK8
CASP3	LYN
CASP3	IL18
CASP3	HTT
CASP3	HSPD1
CASP3	FYN
CASP3	CDKN1A
CASP3	CDK2
CASP3	CAST
CASP3	CASP9
CASP3	CASP8
BAX	XIAP
BAX	TP53
BAX	MCL1
BAX	HSPD1
BAX	GSK3B
BAX	CASP9
BAX	CASP8
BAX	CASP3
BAX	BCL2
AKT1	XIAP
AKT1	VEGFA
AKT1	TNFSF11
AKT1	TLR2
AKT1	STAT1
AKT1	PTPN1
AKT1	PPP3CA
AKT1	PIK3R1
AKT1	PDE3A
AKT1	NR3C1
AKT1	NOS3
AKT1	NCF1
AKT1	MAPKAPK2
AKT1	MAPK9
AKT1	MAPK8
AKT1	MAPK14
AKT1	ITPR3
AKT1	ITGB3
AKT1	IKBKG
AKT1	IKBKB
AKT1	HTT
AKT1	HSP90AB1
AKT1	HMOX1
AKT1	GSK3B
AKT1	FOXO3
AKT1	ESR2
AKT1	ESR1
AKT1	CSK
AKT1	CREB1
AKT1	CHEK1
AKT1	CDKN1A
AKT1	CCNA2
AKT1	CASP9
AKT1	CASP3
AKT1	CALM1
AKT1	BAX
AKT1	AR
PSMD3	VCAM1
PSMD3	SQSTM1
AHSA1	STAT1
AHSA1	PSMD3
AHSA1	HSPD1
AHSA1	HSP90AB1
AHSA1	EEF1A1
TBP	RELA
RELA	TWIST1
NCOA2	TP53
NCOA2	RXRA
NCOA2	PPARG
NCOA2	PPARD
NCOA2	PPARA
NCOA2	PGR
NCOA2	NR1I3
NCOA2	NR1I2
NCOA1	TP53
NCOA1	TBP
NCOA1	STAT3
NCOA1	RXRA
NCOA1	PPARG
NCOA1	PPARD
NCOA1	PPARA
NCOA1	PGR
NCOA1	NR1I3
NCOA1	NR1I2
NCOA1	NFKB1
NCOA1	NCOA2
ESR1	TP53
ESR1	TF
ESR1	TBP
ESR1	STAT3
ESR1	SMURF1
ESR1	S100A8
ESR1	RXRA
ESR1	RELA
ESR1	PTPN1
ESR1	PRKACA
ESR1	PIK3R1
ESR1	PGR
ESR1	NOS3
ESR1	NFKB1
ESR1	NCOA2
ESR1	NCOA1
ESR1	MAPKAPK2
ESR1	MAPK14
ESR1	LCK
ESR1	JUN
ESR1	HSP90AB1
ESR1	FOXO3
ESR1	FOS
ESR1	ESR2
AHR	TBP
AHR	RELA
AHR	NCOA2
AHR	NCOA1
AHR	ESR1
AHR	AR
STAT3	TWIST1
STAT3	STAT4
STAT3	RELA
REL	TBP
REL	RELA
OPRD1	OPRM1
MAPK14	TYMS
MAPK14	TP53
MAPK14	STAT4
MAPK14	STAT1
MAPK14	SQSTM1
MAPK14	RELA
MAPK14	PLA2G4A
MAPK14	NCF1
MAPK14	MOB3B
INSR	SQSTM1
INSR	PTPRC
INSR	PTPN12
INSR	PTPN1
INSR	PRKCD
INSR	PRKCA
INSR	PIK3R1
INSR	JAK2
INSR	JAK1
INSR	ATIC
IL6R	STAT3
IL6R	JAK1
IL6R	IL6ST
IL6R	IL6
IL1B	PTPN1
IL1B	MMP2
IL1B	LYN
IL1B	IL1R2
IL1B	IKBKG
HSP90B1	TP53
HSP90B1	TNFRSF1B
HSP90B1	TLR4
HSP90B1	TLR2
HSP90B1	LYN
HSP90B1	IKBKG
HSP90B1	GBA
HSP90B1	GABRA1
HSP90B1	FOS
HSP90B1	ESR1
EEF1A1	VCAM1
EEF1A1	TP53
EEF1A1	TNFSF11
EEF1A1	SSB
EEF1A1	SPP1
EEF1A1	SMURF1
EEF1A1	PRKCD
EEF1A1	MAPK14
EEF1A1	ITGA4
EEF1A1	IKBKG
EEF1A1	GSK3B
EEF1A1	FN1
EEF1A1	ALPL
EEF1A1	ABCC2
EEF1A1	ABCC1
CSK	ZAP70
CSK	PTPRC
CSK	PTPN22
CSK	PTPN12
CSK	PRKACA
CSK	PECAM1
CSK	LYN
CSK	LILRB1
CSK	LCK
CSK	JUN
CSK	INSR
CSK	HCK
CSK	FYN
CSK	FRK
CD4	ZAP70
CD4	SYK
CD4	PTPRC
CD4	PIK3R1
CD4	NR3C1
CD4	MAPK14
CD4	LCK
CD4	HSPD1
CD4	HSP90AB1
CD4	HLA-DQB1
CD4	FCGR3A
CD4	DPP4
CD4	CXCR4
CD4	ABCB1
CALM1	TNFRSF1B
CALM1	TNFRSF1A
CALM1	TNF
CALM1	SYK
CALM1	SQSTM1
CALM1	SPP1
CALM1	SCN5A
CALM1	RELA
CALM1	REL
CALM1	OPRM1
CALM1	NR3C1
CALM1	NOS3
CALM1	NOS2
CALM1	NFKB2
CALM1	NFKB1
CALM1	JAK2
CALM1	INSR
CALM1	IKBKG
CALM1	IKBKB
CALM1	FER
CALM1	ESR2
CALM1	ESR1
CALM1	CAMKK2
ADRB2	STAT4
ADRB2	STAT3
ADRB2	REL
ADRB2	PRKCD
ADRB2	PPP3CA
ADRB2	OPRD1
ADRB2	MAPK14
ADRB2	INSR
ADRB2	IL6R
ADRB2	IL1B
ADRB2	HSPD1
ADRB2	HSP90B1
ADRB2	EEF1A1
ADRB2	CSK
ADRB2	CD4
ADRB2	CALM1
ADRA2A	PRKCD
ADRA2A	ADRB1
STAT1	TNFRSF1B
STAT1	TNFRSF1A
STAT1	STAT3
STAT1	RELA
STAT1	KDR
PRKCA	TP53
PRKCA	SYK
PRKCA	SPP1
PRKCA	SMURF1
PRKCA	PTPN12
PRKCA	PPARG
PRKCA	PPARA
PRKCA	PLA2G4A
PRKCA	OPRD1
PRKCA	NCF1
PRKCA	LCK
CXCR2	CXCL8
CXCR1	CXCR2
CXCR1	CXCL8
ADRA1B	STAT1
ADRA1B	PRKCA
ADRA1A	CXCR2
ADRA1A	CXCR1
ADRA1A	ADRA1D
ADRA1A	ADRA1B
ADH1B	ADH1C
FN1	TF
FN1	SSB
FN1	MMP9
FN1	LRBA
FN1	ITGB3
FN1	ITGA5
FN1	ITGA4
FN1	HSP90AB1
FN1	HRG
FN1	HGF
FN1	GSTP1
FN1	FASLG
FN1	F2
FN1	APCS
ADAMTS4	FN1
TNFRSF1A	TRPC1
TNFRSF1A	TNFRSF25
TNFRSF1A	TNFRSF1B
TNF	TNFRSF1B
TNF	TNFRSF1A
TNF	LTBR
TNF	LTA
ADAM17	TNFSF11
ADAM17	TNFRSF1B
ADAM17	TNFRSF1A
ADAM17	TNF
TP53	TWIST1
TP53	TNFAIP3
TP53	TBP
TP53	SQSTM1
TP53	SMURF1
TP53	S100A8
TP53	RELA
TP53	PTGS2
TP53	PPP3CA
TP53	PNP
TP53	PADI4
PTPN1	STAT3
PRKCD	TP53
PRKCD	TNFRSF1A
PRKCD	STAT3
PRKCD	STAT1
PRKCD	SQSTM1
PRKCD	PTPN22
PRKCD	PPARA
PRKCD	OPRD1
PRKCD	NCF1
PRKCD	LYN
PRKCD	LCK
PDE4D	PPP3CA
PDE4D	PIK3CG
JUN	TBP
JUN	STAT4
JUN	STAT3
JUN	STAT1
JUN	RELA
JUN	PPP3CA
JUN	PPARG
JUN	NCOA2
JUN	NCOA1
JUN	MAPK9
JUN	MAPK8
JUN	MAPK14
JUN	MAPK11
JUN	MAFB
JAK2	TNFRSF1A
JAK2	STAT3
JAK2	STAT1
JAK2	PTPRC
JAK2	PTPN12
JAK2	PTPN1
JAK2	PIK3R1
JAK2	LYN
JAK2	JAK3
JAK2	IKBKG
JAK1	TNFRSF1A
JAK1	SYK
JAK1	STAT3
JAK1	STAT1
JAK1	SMURF1
JAK1	PTPRC
JAK1	PRKCA
JAK1	PLA2G4A
JAK1	PIK3R1
JAK1	PDGFRA
JAK1	JAK3
JAK1	ATIC
HSPD1	VCAM1
HSPD1	SMURF1
HSPD1	RC3H1
HSPD1	PRKACA
HSPD1	NR3C1
HSPD1	NOS2
HSPD1	MAPK14
HSPD1	ITGA4
HSPD1	IKBKG
HSPD1	HTT
HSPD1	HSP90AB1
HSPD1	GBA
HSPD1	FN1
HSPD1	ESR1
HSPD1	DHFR
HSP90AB1	VCAM1
HSP90AB1	TYRO3
HSP90AB1	TP53
HSP90AB1	TNFAIP3
HSP90AB1	STAT3
HSP90AB1	STAT1
HSP90AB1	PRKCA
HSP90AB1	PRKACA
HSP90AB1	PPARG
HSP90AB1	PPARD
HSP90AB1	PIM1
HSP90AB1	NR3C2
HSP90AB1	NR1I3
HSP90AB1	NR1I2
HSP90AB1	NOS2
HSP90AB1	NFKB1
HSP90AB1	MERTK
HSP90AB1	MAP3K2
HSP90AB1	LYN
HSP90AB1	LCK
HSP90AB1	JAK2
HSP90AB1	JAK1
HSP90AB1	ITK
HSP90AB1	ITGA4
HSP90AB1	IRF2
HSP90AB1	IKBKG
HSP90AB1	IKBKB
HSP90AB1	CAMKK2
HCK	STAT3
HCK	PIK3R1
HCK	PECAM1
HCK	IL6ST
HCK	HSP90AB1
HCK	FASLG
HCK	CSF2RB
HCK	ALOX5
FYN	ZAP70
FYN	TYRO3
FYN	TXK
FYN	TRAT1
FYN	TNFRSF1A
FYN	TNF
FYN	SYK
FYN	STAT3
FYN	STAT1
FYN	SLAMF1
FYN	PTPRC
FYN	PRKCD
FYN	PIK3R1
FYN	PECAM1
FYN	PDE4D
FYN	NR3C1
FYN	MAP2
FYN	LRBA
FYN	KDR
FYN	JAK2
FYN	ITK
FYN	IL1B
FYN	IKBKG
FYN	HSP90AB1
FYN	FASLG
FYN	CSF2RB
FYN	CAST
FOS	TBP
FOS	STAT1
FOS	RELA
FOS	PRKACA
FOS	NFKB1
FOS	NCOA2
FOS	NCOA1
FOS	MAPK9
FOS	MAFB
FOS	JUN
EPHB2	VEGFA
EPHB2	MMP9
EPHB2	MMP2
EPHB2	FOS
DDX41	FYN
CREB1	TP53
CREB1	PRKACA
CREB1	NR3C1
CREB1	MAPKAPK2
CREB1	MAPK14
CREB1	JUN
CREB1	HTT
CREB1	GSK3B
CDK1	VCAM1
CDK1	TP53
CDK1	SQSTM1
CDK1	PTPN1
CDK1	LYN
CDK1	JAK3
CDK1	ITGA4
CDK1	FYN
CDK1	FN1
CDK1	CXCR1
CDK1	CHEK1
CDK1	CDKN1A
CDK1	CDK2
CAST	PIK3R1
CAST	LRBA
CASP9	XIAP
CASP9	SQSTM1
CASP9	LYN
CASP9	JUN
CASP9	HSPD1
C6	FYN
C6	FN1
C6	F2
C3	FN1
C3	CR1
C3	C5
BTK	TP53
BTK	TLR9
BTK	TLR4
BTK	SYK
BTK	SMURF1
BTK	RELA
BTK	PRKCA
BTK	PLAU
BTK	MYD88
BTK	LYN
BTK	JAK1
BTK	ITK
BTK	HSP90AB1
BTK	HCK
BTK	FYN
BTK	FASLG
AR	TP53
AR	TBP
AR	SYK
AR	STAT3
AR	RELA
AR	REL
AR	PIK3R1
AR	NR3C2
AR	NR3C1
AR	NFKB1
AR	NCOA2
AR	NCOA1
AR	LYN
AR	LCK
AR	JUN
AR	IL6ST
AR	HSP90AB1
AR	HCK
AR	GSK3B
AR	ESR1
AR	CDK1
AR	CASP8
AR	CASP3
AR	CASP1
AR	CALM1
AR	BTK
ABL1	ZAP70
ABL1	TP53
ABL1	PTPN12
ABL1	PTPN1
ABL1	PRKCD
ABL1	PPP3CA
ABL1	PIK3R1
ABL1	PDE4D
ABL1	P2RX7
ABL1	LRBA
ABL1	JUN
ABL1	JAK2
ABL1	JAK1
ABL1	HSPD1
ABL1	HSP90AB1
ABL1	HCK
ABL1	FYN
ABL1	FOS
ABL1	EPHB2
ABL1	DDX41
ABL1	CREB1
ABL1	CDK1
ABL1	CAST
ABL1	CASP9
ABL1	C6
ABL1	C3
ABL1	BTK
ABL1	AR
PIK3R1	ZAP70
PIK3R1	TYRO3
PIK3R1	TRAT1
PIK3R1	TNFRSF1A
PIK3R1	TLR2
PIK3R1	STAT3
PIK3R1	SQSTM1
PIK3R1	RXRA
PIK3R1	PECAM1
PIK3R1	PDGFRA
PIK3R1	PDE4D
PIK3R1	FASLG
PIK3R1	CD40
ABCG5	PIK3R1
ABCG5	ABCG8
NFKB1	ZFP36
NFKB1	TWIST1
NFKB1	TNFSF11
NFKB1	STAT3
NFKB1	RXRA
NFKB1	RELA
NFKB1	REL
NFKB1	PPARG
NFKB1	NFKB2
ABCC2	NFKB1
PSMB8	PSMD3
ABCB1	PSMB8
ABCB1	PIM1

## Sheet: Table 17
Supplementary Table S17: Four topological feature values of TWH- Rheumatic Arthritis network
Nodes	Betweenness	Closeness	Degree	Eccentricity
MOL000422	17924.3	0.23398	72	5
MOL003187	11701.2	0.22148	34	6
ESR1	11022.1	0.236623	55	5
FN1	10322.3	0.218321	32	5
HSP90AB1	9247.07	0.238609	55	5
MOL000358	8807.52	0.227559	55	5
MOL000449	7745.65	0.219163	43	5
AR	7512.19	0.236623	49	5
IKBKG	7297.05	0.228211	39	6
FYN	7244.13	0.227689	43	6
F2	6490.18	0.216422	28	5
STAT1	6186.6	0.232341	37	6
PIK3R1	5792.52	0.225496	40	5
CALM1	5416.07	0.230725	36	5
SYK	5316.55	0.222969	27	6
TP53	5149.74	0.230457	47	5
STAT3	5129.01	0.229131	42	5
CDK2	4756.15	0.229131	37	5
MOL005828	4670.2	0.222346	38	5
TNFRSF1A	4608.37	0.218681	23	6
AKT1	4268.1	0.228473	38	5
LYN	4221.11	0.224986	34	6
ABL1	4075.94	0.222595	29	6
HLA-B	4065.03	0.207616	15	6
RELA	4028.18	0.228999	36	5
TF	3954.43	0.199499	5	6
LCK	3922.06	0.224859	34	5
MMP2	3467.65	0.184516	8	7
TNF	3348.51	0.219647	17	6
MOL000296	3242.43	0.21159	32	6
JAK2	3234.37	0.220988	26	6
ADRB2	3228.39	0.221234	26	6
IKBKB	3110.86	0.224986	29	6
TRAF3IP2	3053.32	0.198702	8	7
JUN	2958.51	0.228867	31	5
MMP9	2835.69	0.19703	10	6
CASP3	2781.72	0.227299	27	6
ITGB3	2619.58	0.209363	14	5
HSPD1	2619	0.222595	24	5
MAPK14	2600.34	0.225752	28	5
HSP90B1	2594.86	0.214903	15	5
IL1B	2588.39	0.207508	8	6
SQSTM1	2573.8	0.216069	19	6
CASP8	2494.6	0.220743	22	6
PRKACA	2345.77	0.224225	28	5
C3	2345.08	0.197911	6	5
MOL003196	2278.53	0.21654	33	5
EEF1A1	2188.78	0.21713	19	5
NR3C1	2175.24	0.225752	31	6
CDKN1A	2050.57	0.219768	19	5
PRKCD	2045.57	0.219163	22	6
CDK1	1979.31	0.223094	19	5
NFKB1	1935.92	0.218802	28	5
JAK1	1900.87	0.218202	25	6
PRKCA	1862.07	0.219526	24	6
C6	1765.02	0.205685	5	5
CSF2RB	1639.34	0.209143	15	6
CD4	1630.98	0.214555	16	6
C5	1616.88	0.174868	5	6
KLRD1	1606.1	0.172593	4	7
MMP14	1578	0.156201	3	8
MATN3	1576	0.166806	2	7
GSK3B	1496.72	0.22347	31	6
IL6ST	1476.05	0.20805	12	6
MOL003199	1452.99	0.217486	25	5
MOL003184	1445.61	0.215368	31	5
MOL003217	1442.69	0.220499	34	5
MAPK8	1408.9	0.223721	22	6
MOL003280	1373.35	0.216894	31	5
PTGS2	1371.99	0.213634	17	6
DPP4	1360.67	0.214903	16	6
TGFB1	1345.41	0.201315	5	6
CASP1	1261.9	0.203269	10	6
COX2	1239.77	0.199199	5	6
CXCL8	1200.28	0.187647	5	6
BTK	1189.73	0.219284	18	6
PTPRC	1162.83	0.207941	15	6
IL2RG	1135.86	0.195002	8	7
CCR5	1118.97	0.201928	11	6
PTPN1	1104.88	0.22272	16	5
SPP1	1098.55	0.208595	10	6
CSK	1095.6	0.21238	17	6
BCL2	1094.46	0.223345	21	6
MYD88	1021.16	0.197715	10	6
ITGA4	1004.38	0.214671	16	5
HLA-C	984.298	0.196156	8	6
FASLG	961.101	0.213062	13	5
CCL2	921.162	0.176653	6	7
FOS	910.492	0.215485	15	5
IL17RA	898.72	0.184345	4	7
APOE	880.961	0.186417	5	6
CXCR4	859.959	0.211253	13	6
EPHB2	851.627	0.197519	6	6
ATIC	847.803	0.197323	5	6
NOS3	827.99	0.210917	9	6
SMURF1	803.258	0.215019	17	6
ABCG5	790	0.18443	2	6
NLRC4	790	0.183157	3	7
IL17RB	790	0.16611	2	8
MATN1	790	0.143217	2	8
PLA2G2A	790	0.173496	2	6
MAPK13	790	0.178076	2	7
TNFSF13	790	0.179846	2	7
YWHAH	786.665	0.212834	14	5
IGHG1	782.998	0.20101	7	6
IL23A	781.322	0.182485	3	7
HTT	766.095	0.215835	15	6
NCOA1	750.327	0.216894	28	5
ADRA1A	736.493	0.194336	8	6
MMP1	716.363	0.194621	5	6
NCOA2	700.502	0.218922	26	5
INSR	660.117	0.215368	14	6
PLAU	628.834	0.204627	5	6
PGR	610.757	0.217249	18	5
NOS2	586.959	0.214209	18	6
RXRA	582.081	0.216069	19	6
TIMP1	576.09	0.189885	5	6
BIRC3	554.89	0.209584	15	6
TNFSF11	540.179	0.199599	8	6
PLA2G4A	537.877	0.210026	11	6
PIM1	528.25	0.210026	14	6
TYRO3	518.756	0.206218	5	6
CTLA4	513.105	0.200302	9	6
VCAM1	500.099	0.21159	12	6
S100A8	486.468	0.201519	5	6
FCGR3A	478.027	0.196446	8	6
MMP3	470.383	0.180909	6	7
TLR4	449.064	0.192829	7	6
PSMD3	439.258	0.206539	9	6
MOL003182	428.263	0.212948	20	6
CCR1	406.58	0.196835	5	6
ESR2	401.071	0.218441	18	5
MOL009386	400.419	0.216304	21	5
TLR2	398.176	0.203476	7	6
CD40	393.275	0.202648	7	6
ZAP70	392.551	0.198702	12	6
ADRA1B	385.18	0.210471	10	6
TNFRSF1B	331.47	0.202133	8	6
DEK	326.039	0.197225	4	6
JAK3	325.489	0.20805	12	6
MAP2	289.909	0.203685	4	6
ICAM1	287.022	0.198405	4	6
CASP9	285.294	0.213519	13	6
C1QB	283.006	0.195577	5	6
KDR	281.567	0.205472	7	6
GABRA1	278.656	0.206539	8	6
HCK	277.79	0.212493	13	6
PECAM1	270.79	0.201519	9	6
MOL004443	261.293	0.212948	15	5
HRG	258.552	0.1919	5	6
PRSS1	252.399	0.203165	14	6
PPARG	250.601	0.217724	16	6
CXCR1	247.045	0.188447	4	6
APCS	246.386	0.185548	5	6
TNFAIP3	245.827	0.208814	11	6
PIK3CG	243.759	0.207076	6	6
CHRNA7	235.006	0.204838	6	6
CA2	231.817	0.206432	13	6
CCNA2	230.584	0.217249	15	6
CD3E	230.15	0.195577	9	6
IL2	228.611	0.183919	3	7
SCN5A	216.604	0.207833	14	6
NFKB2	214.183	0.209363	10	6
NR1C3	211.8	0.202648	12	6
IL6R	207.09	0.198207	5	6
CHEK1	204.875	0.214787	13	6
PPP3CA	201.833	0.21329	12	6
GSTP1	201.251	0.210471	7	6
AHSA1	192.98	0.210359	7	6
CSF2RA	191.54	0.1991	5	6
LILRB1	188.75	0.180581	4	7
PTPN12	184.764	0.203373	8	6
C1QA	184.015	0.182653	6	6
FCGR2B	182.801	0.196738	6	6
LRBA	179.857	0.198109	5	5
MAPKAPK2	171.844	0.205472	8	6
BAX	171.699	0.212493	13	6
IL23R	170.402	0.190249	3	6
MMP17	169.813	0.182318	2	7
IL1RN	163.528	0.187559	2	6
FGA	150.925	0.194907	8	6
HTR2A	147.15	0.202442	4	6
PTGS1	132.185	0.204312	10	6
SSB	123.884	0.204943	7	6
REL	119.679	0.208377	11	6
C4B	119.357	0.179846	2	6
MMP7	116.841	0.189976	5	6
XIAP	114.517	0.203476	10	6
PDE4D	110.471	0.207833	9	6
FGG	106.243	0.188894	6	6
KCNH2	105.227	0.200403	12	6
GABRA3	102.212	0.200403	4	6
TBP	101.902	0.206861	14	5
ACHE	100.013	0.200101	9	6
VEGFA	99.9351	0.197617	4	6
ALOX5	98.6946	0.204733	6	6
ITGA2B	98.2225	0.196252	5	6
CREB1	96.6531	0.210582	11	6
LTA4H	96.6342	0.185289	3	6
HMOX1	95.1501	0.195866	3	6
CAST	91.7352	0.202854	6	6
HLA-DQA1	89.13	0.18633	2	7
PDGFRA	86.1942	0.202236	6	6
IFNGR1	85.383	0.197421	5	6
MS4A1	83.7872	0.195866	5	6
F13A1	81.3654	0.197323	5	6
FGB	81.3654	0.197323	5	6
CD14	81.1907	0.187736	4	7
CHRM1	80.7934	0.199699	7	6
CHRM2	80.7934	0.199699	7	6
NCF1	80.5313	0.204627	9	6
PNP	79.2481	0.200706	4	6
ADRA2A	78.7736	0.190796	3	6
PSMB8	73.111	0.190796	3	7
CCR2	69.2489	0.18341	3	7
ITPR3	65.2461	0.186942	2	6
IL1R2	62.4733	0.175022	3	7
ITGA5	61.3092	0.190249	4	6
THBS2	59.6846	0.168288	2	6
OPRD1	58.8865	0.198405	7	6
F2RL1	57.3603	0.183834	2	6
F7	52.7017	0.202442	5	6
MOL007415	52.4749	0.1991	8	6
LYZ	52.3354	0.204627	5	6
GRIA2	51.6648	0.191346	3	6
AKR1B1	51.3822	0.18503	2	6
PDE3A	48.4403	0.201112	7	6
NR3C2	47.12	0.204103	7	6
ADH1C	44.5407	0.181404	3	6
MCL1	44.1124	0.205155	7	6
FCGR2A	43.5291	0.199699	7	6
TYMS	42.171	0.19153	4	6
CCR7	41.676	0.185548	2	7
MOL003209	41.4387	0.19664	7	6
IRF2	38.7396	0.20526	7	6
TOP2	37.8137	0.196349	7	6
CD80	37.2799	0.185981	4	7
DEFB4A	36.9659	0.184259	2	7
IL12A	36.781	0.158439	2	7
CXCR2	35.8977	0.172369	3	7
IL17A	35.3246	0.169434	3	8
IL4	34.4649	0.183073	2	7
PPARA	34.104	0.203581	8	6
FOXO3	33.4703	0.206325	6	6
ADAM17	32.9576	0.189163	4	7
F8	31.8875	0.195289	9	6
MAPK9	31.5525	0.204312	8	6
SLC6A2	31.2297	0.195194	3	6
CHRM3	30.4751	0.190887	6	6
IFNG	30.4473	0.191162	3	7
MMP10	30.0019	0.167579	2	7
CISH	28.4942	0.191254	4	6
MAP3K2	28.0158	0.203893	6	6
OPRM1	24.033	0.198901	6	6
C2	23.7638	0.165833	3	6
TRPC1	23.7486	0.180499	2	7
ITK	22.9249	0.206325	7	6
GABRA2	22.8963	0.196252	3	6
HGF	21.0235	0.184773	2	6
LTBR	20.894	0.191623	3	7
PPARD	19.8192	0.207508	8	6
CCL3L1	19.699	0.181984	3	7
NR1I2	18.8247	0.208159	6	6
CD86	18.7654	0.185894	3	7
TXK	17.0949	0.188091	3	7
HLA-G	15.5488	0.167086	3	7
TRAT1	15.5046	0.196059	5	6
HLA-DRB1	14.7384	0.193204	2	6
FCGR3B	14.4399	0.176732	3	6
CR1	14.0637	0.166458	2	6
CIITA	13.9449	0.197617	6	6
IL1A	13.6901	0.169434	2	7
MAPK11	13.664	0.19801	6	6
AHR	13.4399	0.2074	7	6
NR1I3	12.6972	0.203581	5	6
HLA-DQB1	12.5788	0.178156	2	7
PTPN22	12.1108	0.190158	5	6
CYP3A4	9.65381	0.198504	3	6
ESRRA	9.39067	0.197519	3	6
LTA	9.02119	0.186854	4	7
IRF1	8.96036	0.19664	5	6
FER	8.06769	0.205898	5	6
DEF6	7.60226	0.186854	3	6
COPA	7.47776	0.1991	4	6
ZFP36	6.72994	0.185721	3	6
MAFB	6.51516	0.188358	3	6
IL12B	5.54329	0.155226	2	8
CAMKK2	5.51019	0.201826	4	6
FRK	5.17531	0.20526	4	6
MOL003224	4.33505	0.196059	3	6
GBA	4.00314	0.185634	2	6
GABRA5	4.00298	0.187382	2	6
FCRL3	3.73317	0.183919	2	7
CD163	3.44138	0.189343	2	6
STAT4	3.26758	0.200605	4	6
IL6	3.09996	0.173875	3	7
PDE4A	3.02126	0.187382	2	7
TWIST1	2.93743	0.201621	5	6
KCNMA1	2.78198	0.186504	3	6
ABCC2	2.59905	0.185808	2	6
ALPL	2.58147	0.190887	2	6
IL18	1.973	0.186679	2	7
MOL000211	1.72995	0.197519	4	6
MOL003266	1.72995	0.197519	4	6
TNFSF10	1.37691	0.189885	3	7
CHRM4	1.31427	0.186592	2	6
DRD1	1.0191	0.186504	2	6
S100A9	0.952381	0.168787	2	7
MOL011169	0.862276	0.197323	3	6
CHRM5	0.744727	0.181156	3	6
DHFR	0.579168	0.191992	2	6
MOL007535	0.456863	0.192456	2	6
ABCG8	0	0.155895	1	7
DDX41	0	0.189795	2	7
P2RX7	0	0.182318	1	7
ADAMTS4	0	0.179441	1	6
ADH1B	0	0.17595	2	7
ADRA1D	0	0.181156	2	6
ADRB1	0	0.181239	2	6
ANKH	0	0.157312	1	7
APOB	0	0.177125	1	6
TRNT1	0	0.165008	1	7
BACH2	0	0.186592	2	6
TLR9	0	0.187382	3	7
C1QC	0	0.180827	3	6
C8B	0	0.149008	1	7
C5AR1	0	0.149008	1	7
MMP8	0	0.150302	1	8
CD244	0	0.191346	2	6
CD274	0	0.181901	2	7
CDCP1	0	0.189614	2	7
SP110	0	0.180417	1	6
COX1	0	0.166318	1	7
CRLF2	0	0.181239	1	7
CSF2	0	0.173647	2	7
IL3	0	0.173194	1	7
EBP	0	0.177125	1	6
ABCC1	0	0.178636	1	6
F5	0	0.178156	1	6
FBN2	0	0.179441	1	6
SLAMF1	0	0.187382	2	7
GOLGB1	0	0.135236	1	9
GP5	0	0.178156	1	6
GSTM1	0	0.189976	2	6
GSTM2	0	0.189976	2	6
HFE	0	0.166597	2	7
TFR2	0	0.166597	2	7
HLA-H	0	0.172369	2	7
MERTK	0	0.198603	2	6
RC3H1	0	0.182318	1	6
ICOS	0	0.180335	1	7
IL15	0	0.163383	1	8
IL17RE	0	0.155834	1	8
IL17B	0	0.142601	1	9
IL1RL1	0	0.165282	1	7
OSM	0	0.172518	2	7
ITGA1	0	0.125394	1	9
KLRC1	0	0.147353	1	8
KLRC2	0	0.147353	1	8
MAPK12	0	0.151331	1	8
MOB3B	0	0.18443	1	6
MBL2	0	0.172369	1	7
MMP13	0	0.135236	1	9
MMP25	0	0.155956	1	8
MMP26	0	0.164803	1	7
GABRA6	0	0.174868	1	7
CHRNA2	0	0.185634	1	6
PON1	0	0.185634	1	6
SLC6A4	0	0.185634	1	6
AKR1C3	0	0.189885	1	6
CYP1A1	0	0.189885	1	6
CYP1A2	0	0.189885	1	6
CYP1B1	0	0.189885	1	6
DIO1	0	0.189885	1	6
HAS2	0	0.189885	1	6
SELE	0	0.189885	1	6
SLC2A4	0	0.189885	1	6
SLPI	0	0.189885	1	6
XDH	0	0.189885	1	6
CTRB1	0	0.180009	1	6
MAOA	0	0.180009	1	6
MAOB	0	0.180009	1	6
SLC6A3	0	0.180009	1	6
CD1A	0	0.181569	1	7
VTCN1	0	0.181569	1	7
MOL003189	0	0.193392	2	6
PYGM	0	0.178876	1	6
MOL003232	0	0.191623	1	6
MTR	0	0.00251256	1	1
MMACHC	0	0.00251256	1	1
NLRP3	0	0.154984	1	8
NT5E	0	0.179441	1	6
PADI4	0	0.189795	2	6
PLA2G1B	0	0.14801	1	7
PROZ	0	0.178156	1	6
TNFRSF25	0	0.179684	1	7
TNFSF13B	0	0.152607	1	8
IL17RC	0	0.165972	1	8
