# Supplementary material for: A Network Pharmacology Study on the Active Ingredients and Potential Targets of Tripterygium wilfordii Hook for Treatment of Rheumatoid Arthritis
Source: Evid Based Complement Alternat Med. 2019 Apr 15;2019:5276865. doi: 10.1155/2019/5276865 (PMC6500618; doi:10.1155/2019/5276865)
Supplement: Supplementary Materials — Composite compounds of TWH (Table S1). Compounds with an oral bioavailability value greater than 30% (Table S2). Compounds with a Caco-2 value > -0.3 (Table S3). Compounds with a drug-likeness value >0.18 (Table S4). Compound with a half-life of 3 hours (Table S5). The potential bioactive compounds of TWH using an in silico integrative model ADME (Table S6). The therapeutic target data for RA treatment from four resources, including TDD, OMIM, PHARMGKB, and GADA (Table S7). Detailed information on six existing protein-protein interaction databases (Table S8). Prediction of putative targets for compositive compounds Tripterygii Radix (Table S9). Four topological feature values of targets in target-compositive compounds network (Table S10). Rheumatoid Arthritis disease PPI Network (Table S11). Four topological feature values of rheumatoid arthritis disease PPI network (Table S12). The enrichment analysis of the target cluster analysis of rheumatoid arthritis (Table S13). Pathway of Rheumatic Arthritis target (Table S14). Four topological feature values of Pathway with Rheumatic Arthritis target (Table S15). TWH-Rheumatic Arthritis network (Table S16). Four topological feature values of TWH-Rheumatic Arthritis network (Table S17). TWH-Rheumatic Arthritis network and only including intersection targets (Table S18). Four topological feature values of TWH-Rheumatic Arthritis network and only including intersection targets (Table S19). TWH-Rheumatic Arthritis network includes TWH active ingredients and intersection targets (Table S20). Four topological feature values of TWH-Rheumatic Arthritis network include TWH active ingredients and intersection targets (Table S21). Cluster of pathway for TWH-Rheumatic Arthritis network and only including intersection targets (Table S22). Pathway for TWH-Rheumatic Arthritis network and only including intersection targets (Table S23). Four topological feature values of pathway for TWH-Rheumatic Arthritis network and only including inters [file 5276865.f1.zip › Supplementary Materials/Supplementary Tables/Supplementary_Table_S18-S19.xlsx]

## Sheet: Table18
Supplementary Table S18： TWH- Rheumatic Arthritis network and only include intersection targets
Nodes	Target
PADI4	SMURF1
TNFSF13	TNFRSF1A
TRAF3IP2	SYK
TRAF3IP2	IL17RB
TRAF3IP2	IL17RA
TRAF3IP2	IL17A
TRAF3IP2	IKBKG
TRAF3IP2	IKBKB
TRAF3IP2	CD40
YWHAH	ZFP36
YWHAH	TNFAIP3
YWHAH	NR3C1
YWHAH	NCOA2
YWHAH	NCOA1
YWHAH	KCNH2
YWHAH	JUN
YWHAH	FOXO3
YWHAH	FN1
YWHAH	ESR2
YWHAH	ESR1
YWHAH	CDK2
YWHAH	AR
YWHAH	ABL1
ABCB1	PSMB8
ABCB1	PIM1
PSMB8	PSMD3
ABCC2	NFKB1
NFKB1	ZFP36
NFKB1	TWIST1
NFKB1	TNFSF11
NFKB1	STAT3
NFKB1	RXRA
NFKB1	RELA
NFKB1	REL
NFKB1	PPARG
NFKB1	NFKB2
ABCG5	PIK3R1
PIK3R1	ZAP70
PIK3R1	TYRO3
PIK3R1	TRAT1
PIK3R1	TNFRSF1A
PIK3R1	TLR2
PIK3R1	STAT3
PIK3R1	SQSTM1
PIK3R1	RXRA
PIK3R1	PECAM1
PIK3R1	PDGFRA
PIK3R1	PDE4D
PIK3R1	FASLG
PIK3R1	CD40
ABL1	ZAP70
ABL1	TP53
ABL1	PTPN12
ABL1	PTPN1
ABL1	PRKCD
ABL1	PPP3CA
ABL1	PIK3R1
ABL1	PDE4D
ABL1	LRBA
ABL1	JUN
ABL1	JAK2
ABL1	JAK1
ABL1	HSPD1
ABL1	HSP90AB1
ABL1	HCK
ABL1	FYN
ABL1	FOS
ABL1	EPHB2
ABL1	DDX41
ABL1	CREB1
ABL1	CDK1
ABL1	CAST
ABL1	CASP9
ABL1	C6
ABL1	C3
ABL1	BTK
ABL1	AR
AR	TP53
AR	TBP
AR	SYK
AR	STAT3
AR	RELA
AR	REL
AR	PIK3R1
AR	NR3C2
AR	NR3C1
AR	NFKB1
AR	NCOA2
AR	NCOA1
AR	LYN
AR	LCK
AR	JUN
AR	IL6ST
AR	HSP90AB1
AR	HCK
AR	GSK3B
AR	ESR1
AR	CDK1
AR	CASP8
AR	CASP3
AR	CASP1
AR	CALM1
AR	BTK
BTK	TP53
BTK	TLR9
BTK	TLR4
BTK	SYK
BTK	SMURF1
BTK	RELA
BTK	PRKCA
BTK	PLAU
BTK	MYD88
BTK	LYN
BTK	JAK1
BTK	ITK
BTK	HSP90AB1
BTK	HCK
BTK	FYN
BTK	FASLG
C3	FN1
C3	CR1
C3	C5
C6	FYN
C6	FN1
C6	F2
CASP9	XIAP
CASP9	SQSTM1
CASP9	LYN
CASP9	JUN
CASP9	HSPD1
CAST	PIK3R1
CAST	LRBA
CDK1	VCAM1
CDK1	TP53
CDK1	SQSTM1
CDK1	PTPN1
CDK1	LYN
CDK1	JAK3
CDK1	ITGA4
CDK1	FYN
CDK1	FN1
CDK1	CXCR1
CDK1	CHEK1
CDK1	CDKN1A
CDK1	CDK2
CREB1	TP53
CREB1	PRKACA
CREB1	NR3C1
CREB1	MAPKAPK2
CREB1	MAPK14
CREB1	JUN
CREB1	HTT
CREB1	GSK3B
DDX41	FYN
EPHB2	VEGFA
EPHB2	MMP9
EPHB2	MMP2
EPHB2	FOS
FOS	TBP
FOS	STAT1
FOS	RELA
FOS	PRKACA
FOS	NFKB1
FOS	NCOA2
FOS	NCOA1
FOS	MAPK9
FOS	MAFB
FOS	JUN
FYN	ZAP70
FYN	TYRO3
FYN	TXK
FYN	TRAT1
FYN	TNFRSF1A
FYN	TNF
FYN	SYK
FYN	STAT3
FYN	STAT1
FYN	SLAMF1
FYN	PTPRC
FYN	PRKCD
FYN	PIK3R1
FYN	PECAM1
FYN	PDE4D
FYN	NR3C1
FYN	MAP2
FYN	LRBA
FYN	KDR
FYN	JAK2
FYN	ITK
FYN	IL1B
FYN	IKBKG
FYN	HSP90AB1
FYN	FASLG
FYN	CSF2RB
FYN	CAST
HCK	STAT3
HCK	PIK3R1
HCK	PECAM1
HCK	IL6ST
HCK	HSP90AB1
HCK	FASLG
HCK	CSF2RB
HCK	ALOX5
HSP90AB1	VCAM1
HSP90AB1	TYRO3
HSP90AB1	TP53
HSP90AB1	TNFAIP3
HSP90AB1	STAT3
HSP90AB1	STAT1
HSP90AB1	PRKCA
HSP90AB1	PRKACA
HSP90AB1	PPARG
HSP90AB1	PPARD
HSP90AB1	PIM1
HSP90AB1	NR3C2
HSP90AB1	NR1I3
HSP90AB1	NR1I2
HSP90AB1	NOS2
HSP90AB1	NFKB1
HSP90AB1	MERTK
HSP90AB1	MAP3K2
HSP90AB1	LYN
HSP90AB1	LCK
HSP90AB1	JAK2
HSP90AB1	JAK1
HSP90AB1	ITK
HSP90AB1	ITGA4
HSP90AB1	IRF2
HSP90AB1	IKBKG
HSP90AB1	IKBKB
HSP90AB1	CAMKK2
HSPD1	VCAM1
HSPD1	SMURF1
HSPD1	PRKACA
HSPD1	NR3C1
HSPD1	NOS2
HSPD1	MAPK14
HSPD1	ITGA4
HSPD1	IKBKG
HSPD1	HTT
HSPD1	HSP90AB1
HSPD1	GBA
HSPD1	FN1
HSPD1	ESR1
HSPD1	DHFR
JAK1	TNFRSF1A
JAK1	SYK
JAK1	STAT3
JAK1	STAT1
JAK1	SMURF1
JAK1	PTPRC
JAK1	PRKCA
JAK1	PLA2G4A
JAK1	PIK3R1
JAK1	PDGFRA
JAK1	JAK3
JAK1	ATIC
JAK2	TNFRSF1A
JAK2	STAT3
JAK2	STAT1
JAK2	PTPRC
JAK2	PTPN12
JAK2	PTPN1
JAK2	PIK3R1
JAK2	LYN
JAK2	JAK3
JAK2	IKBKG
JUN	TBP
JUN	STAT4
JUN	STAT3
JUN	STAT1
JUN	RELA
JUN	PPP3CA
JUN	PPARG
JUN	NCOA2
JUN	NCOA1
JUN	MAPK9
JUN	MAPK8
JUN	MAPK14
JUN	MAPK11
JUN	MAFB
PDE4D	PPP3CA
PDE4D	PIK3CG
PRKCD	TP53
PRKCD	TNFRSF1A
PRKCD	STAT3
PRKCD	STAT1
PRKCD	SQSTM1
PRKCD	PTPN22
PRKCD	PPARA
PRKCD	OPRD1
PRKCD	NCF1
PRKCD	LYN
PRKCD	LCK
PTPN1	STAT3
TP53	TWIST1
TP53	TNFAIP3
TP53	TBP
TP53	SQSTM1
TP53	SMURF1
TP53	S100A8
TP53	RELA
TP53	PTGS2
TP53	PPP3CA
TP53	PNP
TP53	PADI4
ADAM17	TNFSF11
ADAM17	TNFRSF1B
ADAM17	TNFRSF1A
ADAM17	TNF
TNF	TNFRSF1B
TNF	TNFRSF1A
TNF	LTBR
TNF	LTA
TNFRSF1A	TRPC1
TNFRSF1A	TNFRSF1B
FN1	TF
FN1	SSB
FN1	MMP9
FN1	LRBA
FN1	ITGB3
FN1	ITGA5
FN1	ITGA4
FN1	HSP90AB1
FN1	HRG
FN1	HGF
FN1	GSTP1
FN1	FASLG
FN1	F2
FN1	APCS
ADH1B	ADH1C
ADRA1A	CXCR2
ADRA1A	CXCR1
ADRA1A	ADRA1D
ADRA1A	ADRA1B
ADRA1B	STAT1
ADRA1B	PRKCA
CXCR1	CXCR2
CXCR1	CXCL8
CXCR2	CXCL8
PRKCA	TP53
PRKCA	SYK
PRKCA	SPP1
PRKCA	SMURF1
PRKCA	PTPN12
PRKCA	PPARG
PRKCA	PPARA
PRKCA	PLA2G4A
PRKCA	OPRD1
PRKCA	NCF1
PRKCA	LCK
STAT1	TNFRSF1B
STAT1	TNFRSF1A
STAT1	STAT3
STAT1	RELA
STAT1	KDR
ADRA2A	PRKCD
ADRA2A	ADRB1
ADRB2	STAT4
ADRB2	STAT3
ADRB2	REL
ADRB2	PRKCD
ADRB2	PPP3CA
ADRB2	OPRD1
ADRB2	MAPK14
ADRB2	INSR
ADRB2	IL6R
ADRB2	IL1B
ADRB2	HSPD1
ADRB2	HSP90B1
ADRB2	EEF1A1
ADRB2	CSK
ADRB2	CD4
ADRB2	CALM1
CALM1	TNFRSF1B
CALM1	TNFRSF1A
CALM1	TNF
CALM1	SYK
CALM1	SQSTM1
CALM1	SPP1
CALM1	SCN5A
CALM1	RELA
CALM1	REL
CALM1	OPRM1
CALM1	NR3C1
CALM1	NOS3
CALM1	NOS2
CALM1	NFKB2
CALM1	NFKB1
CALM1	JAK2
CALM1	INSR
CALM1	IKBKG
CALM1	IKBKB
CALM1	FER
CALM1	ESR2
CALM1	ESR1
CALM1	CAMKK2
CD4	ZAP70
CD4	SYK
CD4	PTPRC
CD4	PIK3R1
CD4	NR3C1
CD4	MAPK14
CD4	LCK
CD4	HSPD1
CD4	HSP90AB1
CD4	HLA-DQB1
CD4	FCGR3A
CD4	DPP4
CD4	CXCR4
CD4	ABCB1
CSK	ZAP70
CSK	PTPRC
CSK	PTPN22
CSK	PTPN12
CSK	PRKACA
CSK	PECAM1
CSK	LYN
CSK	LILRB1
CSK	LCK
CSK	JUN
CSK	INSR
CSK	HCK
CSK	FYN
CSK	FRK
EEF1A1	VCAM1
EEF1A1	TP53
EEF1A1	TNFSF11
EEF1A1	SSB
EEF1A1	SPP1
EEF1A1	SMURF1
EEF1A1	PRKCD
EEF1A1	MAPK14
EEF1A1	ITGA4
EEF1A1	IKBKG
EEF1A1	GSK3B
EEF1A1	FN1
EEF1A1	ALPL
EEF1A1	ABCC2
HSP90B1	TP53
HSP90B1	TNFRSF1B
HSP90B1	TLR4
HSP90B1	TLR2
HSP90B1	LYN
HSP90B1	IKBKG
HSP90B1	GBA
HSP90B1	GABRA1
HSP90B1	FOS
HSP90B1	ESR1
IL1B	PTPN1
IL1B	MMP2
IL1B	LYN
IL1B	IL1R2
IL1B	IKBKG
IL6R	STAT3
IL6R	JAK1
IL6R	IL6ST
IL6R	IL6
INSR	SQSTM1
INSR	PTPRC
INSR	PTPN12
INSR	PTPN1
INSR	PRKCD
INSR	PRKCA
INSR	PIK3R1
INSR	JAK2
INSR	JAK1
INSR	ATIC
MAPK14	TYMS
MAPK14	TP53
MAPK14	STAT4
MAPK14	STAT1
MAPK14	SQSTM1
MAPK14	RELA
MAPK14	PLA2G4A
MAPK14	NCF1
OPRD1	OPRM1
REL	TBP
REL	RELA
STAT3	TWIST1
STAT3	STAT4
STAT3	RELA
AHR	TBP
AHR	RELA
AHR	NCOA2
AHR	NCOA1
AHR	ESR1
AHR	AR
ESR1	TP53
ESR1	TF
ESR1	TBP
ESR1	STAT3
ESR1	SMURF1
ESR1	S100A8
ESR1	RXRA
ESR1	RELA
ESR1	PTPN1
ESR1	PRKACA
ESR1	PIK3R1
ESR1	PGR
ESR1	NOS3
ESR1	NFKB1
ESR1	NCOA2
ESR1	NCOA1
ESR1	MAPKAPK2
ESR1	MAPK14
ESR1	LCK
ESR1	JUN
ESR1	HSP90AB1
ESR1	FOXO3
ESR1	FOS
ESR1	ESR2
NCOA1	TP53
NCOA1	TBP
NCOA1	STAT3
NCOA1	RXRA
NCOA1	PPARG
NCOA1	PPARD
NCOA1	PPARA
NCOA1	PGR
NCOA1	NR1I3
NCOA1	NR1I2
NCOA1	NFKB1
NCOA1	NCOA2
NCOA2	TP53
NCOA2	RXRA
NCOA2	PPARG
NCOA2	PPARD
NCOA2	PPARA
NCOA2	PGR
NCOA2	NR1I3
NCOA2	NR1I2
RELA	TWIST1
TBP	RELA
AHSA1	STAT1
AHSA1	PSMD3
AHSA1	HSPD1
AHSA1	HSP90AB1
AHSA1	EEF1A1
PSMD3	VCAM1
PSMD3	SQSTM1
AKT1	XIAP
AKT1	VEGFA
AKT1	TNFSF11
AKT1	TLR2
AKT1	STAT1
AKT1	PTPN1
AKT1	PPP3CA
AKT1	PIK3R1
AKT1	PDE3A
AKT1	NR3C1
AKT1	NOS3
AKT1	NCF1
AKT1	MAPKAPK2
AKT1	MAPK9
AKT1	MAPK8
AKT1	MAPK14
AKT1	ITPR3
AKT1	ITGB3
AKT1	IKBKG
AKT1	IKBKB
AKT1	HTT
AKT1	HSP90AB1
AKT1	HMOX1
AKT1	GSK3B
AKT1	FOXO3
AKT1	ESR2
AKT1	ESR1
AKT1	CSK
AKT1	CREB1
AKT1	CHEK1
AKT1	CDKN1A
AKT1	CCNA2
AKT1	CASP9
AKT1	CASP3
AKT1	CALM1
AKT1	BAX
AKT1	AR
BAX	XIAP
BAX	TP53
BAX	MCL1
BAX	HSPD1
BAX	GSK3B
BAX	CASP9
BAX	CASP8
BAX	CASP3
BAX	BCL2
CASP3	XIAP
CASP3	TNFSF10
CASP3	STAT1
CASP3	SPP1
CASP3	PPP3CA
CASP3	PLA2G4A
CASP3	MCL1
CASP3	MAPK9
CASP3	MAPK8
CASP3	LYN
CASP3	IL18
CASP3	HTT
CASP3	HSPD1
CASP3	FYN
CASP3	CDKN1A
CASP3	CDK2
CASP3	CAST
CASP3	CASP9
CASP3	CASP8
CCNA2	TP53
CCNA2	SSB
CCNA2	PGR
CCNA2	CDKN1A
CCNA2	CDK2
CCNA2	CDK1
CCNA2	CALM1
CDKN1A	TP53
CDKN1A	STAT3
CDKN1A	S100A8
CDKN1A	PIM1
CDKN1A	MAPK8
CDKN1A	JUN
CDKN1A	IKBKG
CDKN1A	FGB
CDKN1A	F13A1
CDKN1A	ESR1
CDKN1A	EEF1A1
CDKN1A	CHEK1
CHEK1	XIAP
CHEK1	TP53
CHEK1	SMURF1
CHEK1	RELA
CHEK1	HSP90AB1
ESR2	NCOA2
ESR2	NCOA1
ESR2	MAPK11
ESR2	LCK
FOXO3	TP53
FOXO3	PIM1
FOXO3	IKBKB
GSK3B	XIAP
GSK3B	TP53
GSK3B	RXRA
GSK3B	RELA
GSK3B	PTPN1
GSK3B	PRKCA
GSK3B	PRKACA
GSK3B	PDE4D
GSK3B	NFKB1
GSK3B	MCL1
GSK3B	MAP3K2
GSK3B	JUN
GSK3B	IKBKG
HTT	TP53
HTT	TBP
HTT	SQSTM1
HTT	PPARG
HTT	PIK3R1
HTT	NFKB1
HTT	IKBKG
HTT	IKBKB
HTT	HSP90AB1
IKBKB	TWIST1
IKBKB	TP53
IKBKB	TNFRSF1A
IKBKB	TNFAIP3
IKBKB	TNF
IKBKB	RELA
IKBKB	PRKCD
IKBKB	PRKCA
IKBKB	PPARG
IKBKB	NFKB2
IKBKB	NFKB1
IKBKB	MAPK14
IKBKB	LYZ
IKBKB	JUN
IKBKB	IKBKG
IKBKB	CSF2RB
IKBKB	CD40
IKBKG	TYRO3
IKBKG	TNFRSF1A
IKBKG	TNFAIP3
IKBKG	TNF
IKBKG	SQSTM1
IKBKG	RELA
IKBKG	PSMB8
IKBKG	NFKB2
IKBKG	NFKB1
IKBKG	LTBR
ITGB3	SYK
ITGB3	PTPN1
ITGB3	PLA2G4A
ITGB3	PLA2G2A
ITGB3	PECAM1
ITGB3	PDGFRA
ITGB3	LYN
ITGB3	KDR
ITPR3	TRPC1
MAPK8	TP53
MAPK8	TNFSF11
MAPK8	TNFRSF1A
MAPK8	STAT3
MAPK8	REL
MAPK8	PPARG
MAPK8	PIK3R1
MAPK8	MAPK9
MAPK8	MAPK14
MAPK8	FASLG
MAPK9	TP53
MAPK9	STAT3
MAPK9	NCF1
MAPKAPK2	ZFP36
MAPKAPK2	STAT3
MAPKAPK2	MAPK14
MAPKAPK2	MAPK11
NCF1	RELA
NCF1	PLA2G4A
NCF1	NFKB1
NCF1	FASLG
NR3C1	TP53
NR3C1	TBP
NR3C1	STAT3
NR3C1	SSB
NR3C1	RELA
NR3C1	PRKACA
NR3C1	PPP3CA
NR3C1	PPARG
NR3C1	NR3C2
NR3C1	NFKB2
NR3C1	NFKB1
NR3C1	NCOA2
NR3C1	NCOA1
NR3C1	MAPK8
NR3C1	LCK
NR3C1	JUN
VEGFA	KDR
ALOX5	REL
ALOX5	PIK3R1
ALOX5	MAPKAPK2
ALPL	RELA
APOE	TYRO3
APOE	NOS3
APOE	MMP3
APOE	MAP2
MMP3	TNFSF11
MMP3	TIMP1
MMP3	SPP1
CASP1	PLA2G4A
CASP1	NLRC4
CASP1	IL1B
CASP1	IL1A
CASP1	IL18
CASP1	HTT
CASP1	CAST
CASP1	CASP8
CASP8	XIAP
CASP8	TP53
CASP8	TNFSF10
CASP8	TNFRSF1A
CASP8	TNFAIP3
CASP8	TNF
CASP8	SQSTM1
CASP8	SPP1
CASP8	NLRC4
CASP8	MAPK8
CASP8	IKBKG
CASP8	IKBKB
CASP8	FYN
CASP8	FASLG
CASP8	CASP9
IL6ST	STAT3
IL6ST	STAT1
IL6ST	PRKCD
IL6ST	PIK3R1
IL6ST	PIK3CG
IL6ST	OSM
IL6ST	JAK2
IL6ST	JAK1
IL6ST	IL6
LCK	ZAP70
LCK	TRAT1
LCK	STAT3
LCK	STAT1
LCK	SQSTM1
LCK	SMURF1
LCK	PTPRC
LCK	PTPN22
LCK	PTPN12
LCK	PIK3R1
LCK	PECAM1
LCK	IKBKG
LCK	FASLG
LYN	TRAT1
LYN	TP53
LYN	TNF
LYN	STAT3
LYN	PTPRC
LYN	PIK3CG
LYN	PECAM1
LYN	PDE4D
LYN	PDE4A
LYN	MCL1
LYN	IKBKG
LYN	FASLG
NR3C2	RXRA
NR3C2	NCOA1
SYK	VCAM1
SYK	TNFRSF1A
SYK	TLR9
SYK	TLR4
SYK	STAT3
SYK	STAT1
SYK	PIK3R1
SYK	PIK3CG
SYK	MYD88
SYK	LYN
SYK	LCK
ATIC	TYMS
TYMS	VCAM1
BACH2	MAFB
BACH2	JUN
BCL2	TP53
BCL2	SQSTM1
BCL2	PRKCA
BCL2	PRKACA
BCL2	PPP3CA
BCL2	PPARA
BCL2	MCL1
BCL2	MAPK8
BCL2	MAPK14
BCL2	MAPK11
BCL2	IKBKG
BCL2	IKBKB
BCL2	CDK2
BCL2	CDK1
BCL2	CASP8
BCL2	CASP3
MCL1	TP53
CDK2	TP53
CDK2	SSB
CDK2	SCN5A
CDK2	S100A8
CDK2	REL
CDK2	PSMD3
CDK2	PNP
CDK2	PGR
CDK2	PDE4D
CDK2	LYZ
CDK2	LYN
CDK2	IKBKG
CDK2	HSPD1
CDK2	HSP90B1
CDK2	HSP90AB1
CDK2	GSTP1
CDK2	ESR1
CDK2	EEF1A1
CDK2	DEK
CDK2	COX2
CDK2	COPA
CDK2	CDKN1A
CDK2	ATIC
MAPK11	TP53
MAPK11	MAPK14
PPARA	STAT1
PPARA	RXRA
PPARA	RELA
PRKACA	RELA
PRKACA	PTPN12
PRKACA	PDE4D
PRKACA	PDE3A
PRKACA	NFKB1
PRKACA	MAP2
PRKACA	LCK
PRKACA	KCNH2
PRKACA	CAMKK2
PRKACA	ALOX5
BIRC3	XIAP
BIRC3	TNFRSF1A
BIRC3	TNFAIP3
BIRC3	REL
BIRC3	NFKB1
BIRC3	IRF1
BIRC3	IKBKG
BIRC3	IKBKB
BIRC3	GSK3B
BIRC3	CD40
BIRC3	CASP9
BIRC3	CASP8
BIRC3	CASP3
BIRC3	CASP1
IRF1	STAT1
IRF1	RELA
IRF1	NFKB1
IRF1	IRF2
TNFAIP3	TNFSF10
TNFAIP3	TNFRSF1A
TNFAIP3	TNF
FASLG	TNFRSF1A
ITK	SMURF1
ITK	LCK
ITK	IKBKG
ITK	FASLG
MYD88	TLR9
MYD88	TLR4
MYD88	TLR2
MYD88	SQSTM1
MYD88	SMURF1
MYD88	IKBKG
SMURF1	STAT1
SMURF1	SQSTM1
C1QA	HRG
C1QA	FN1
C1QA	CR1
C1QA	C1QC
C1QA	C1QB
C1QA	APCS
C1QB	RELA
C1QB	HRG
C1QB	FN1
C1QB	C1QC
C1QC	FN1
HRG	TNFRSF1A
C2	C5
C2	C4B
C2	C3
C4B	FN1
C5	C6
F2	PLAU
CA2	HSPD1
CAMKK2	MAPK14
FER	STAT3
FER	PIK3R1
FER	JAK1
FER	HSP90AB1
NFKB2	TNFAIP3
NFKB2	STAT3
NFKB2	RELA
NFKB2	REL
NOS2	PSMD3
SPP1	F2
IL1A	IL1R2
PLA2G4A	STAT3
PLA2G4A	RELA
CCL2	MMP3
CCL2	MMP1
CCL2	CCR5
CCL2	CCR2
CCL2	CCR1
CCR1	STAT3
CCR1	STAT1
CCR1	JAK1
CCR1	CCL3L1
CCR2	JAK2
CCR2	CCR5
CCR5	TXK
CCR5	STAT3
CCR5	STAT1
CCR5	LCK
CCR5	JAK2
CCR5	JAK1
CCR5	CXCR4
CCR5	CD4
CCR5	CCL3L1
MMP1	TNFSF11
MMP1	TIMP1
MMP1	MMP7
CCL3L1	DPP4
DPP4	PTPRC
DPP4	IKBKB
PGR	TBP
PGR	STAT3
PGR	RELA
SSB	SPP1
SSB	SMURF1
CXCR4	TLR2
CXCR4	STAT3
CXCR4	STAT1
CXCR4	PTPRC
CXCR4	PECAM1
CXCR4	JAK3
CXCR4	JAK2
CXCR4	JAK1
CXCR4	DPP4
CCR7	CD3E
CD3E	ZAP70
CD3E	TRAT1
CD3E	SYK
CD3E	PTPN22
CD3E	PIK3R1
CD3E	LCK
CD3E	JAK3
CD3E	CSK
CD14	TNFRSF1B
CD14	TLR4
CD14	TLR2
CD163	PRKCA
CD244	PIK3R1
CD244	FYN
JAK3	STAT3
JAK3	PTPRC
JAK3	PIK3R1
JAK3	LCK
JAK3	IKBKG
JAK3	CD40
PTPN22	ZAP70
FCGR3A	ZAP70
FCGR3A	SYK
FCGR3A	PTPRC
FCGR3A	LCK
FCGR3A	IGHG1
FCGR3A	FCGR3B
FCGR3A	APCS
PTPRC	ZAP70
PTPRC	SLAMF1
CD80	CTLA4
CD80	CD86
CD80	CD274
CD86	CTLA4
CTLA4	TXK
CTLA4	PIK3R1
CTLA4	LYN
CTLA4	LRBA
CTLA4	LCK
CTLA4	JAK2
CTLA4	FYN
CDCP1	PRKCD
CDCP1	FYN
ITGA4	VCAM1
ITGA4	TYMS
ITGA4	SYK
ITGA4	PSMD3
ITGA4	PRKACA
ITGA4	PNP
ITGA4	LYN
COPA	VCAM1
COPA	ITGA4
COPA	IKBKG
COX2	HSP90B1
COX2	FN1
DEK	S100A9
DEK	PTPN12
DEK	ESR1
GSTP1	VCAM1
GSTP1	MAPK8
GSTP1	MAPK14
GSTP1	ITGA4
LYZ	TP53
LYZ	NFKB1
S100A8	S100A9
F13A1	FN1
F13A1	FGG
F13A1	FGA
F13A1	F2
FGB	FN1
FGB	FGG
FGB	F2
CHRNA7	PIK3R1
CHRNA7	FYN
CIITA	TBP
CIITA	PRKACA
CIITA	PPARG
CIITA	NCOA1
CIITA	GSK3B
CIITA	CDK1
PPARG	STAT1
PPARG	RXRA
PPARG	RELA
CISH	PRKCA
CISH	MYD88
CISH	LCK
CISH	CSF2RB
CSF2RB	SYK
CSF2RB	STAT3
CSF2RB	STAT1
CSF2RB	LYN
CSF2RB	LCK
CSF2RB	KDR
CSF2RB	JAK2
CSF2RB	JAK1
CSF2	CSF2RB
CSF2RA	PIK3R1
CSF2RA	LYN
CSF2RA	IKBKB
CSF2RA	CSF2RB
CSF2RA	CSF2
FRK	STAT3
FRK	HSP90AB1
FRK	FYN
CXCL8	MMP9
MMP9	TIMP1
MMP9	THBS2
MMP9	TGFB1
CYP3A4	PRKCA
CYP3A4	PRKACA
DEF6	ZAP70
DEF6	NFKB2
DEF6	LCK
DEFB4A	TLR4
DHFR	TP53
MMP2	TIMP1
MMP2	THBS2
MMP2	TGFB1
RXRA	TBP
RXRA	STAT1
RXRA	RELA
ESRRA	PRKCD
ESRRA	NCOA1
ESRRA	ESR1
FGA	ITGB3
FGA	ITGA2B
FGA	HRG
FGA	FN1
FGA	FGG
FGA	FGB
FGA	F2
FGG	ITGB3
FGG	ICAM1
FGG	FN1
F2RL1	TLR4
F2RL1	F2
F7	IKBKG
F8	F2
FCGR2A	SYK
FCGR2A	PIK3R1
FCGR2A	LYN
FCGR2A	ITGA4
FCGR2A	HCK
FCGR2A	FYN
FCGR2A	FCGR2B
FCGR2B	LYN
FCGR2B	ITGA4
FCGR2B	IGHG1
FCGR2B	FYN
FCGR2B	APCS
IGHG1	VCAM1
IGHG1	IKBKG
FCGR3B	IGHG1
FCGR3B	APCS
FCRL3	ZAP70
FCRL3	SYK
ITGA2B	PRKACA
ITGA2B	PLA2G4A
ITGA2B	ITGB3
ITGA2B	F2
ICAM1	NOS2
ICAM1	IL2RG
HGF	PLAU
ITGA5	SPP1
ITGA5	PECAM1
ITGA5	ITGB3
GABRA1	PRKCD
GABRA1	PPP3CA
GABRA3	PIK3R1
MMP14	MMP2
GRIA2	SQSTM1
GRIA2	PRKCA
MAP3K2	XIAP
MAP3K2	SMURF1
MAP3K2	MAPK8
MAP3K2	IKBKG
GSTM1	GSTM2
HFE	TFR2
HFE	TF
TFR2	TF
HLA-B	STAT1
HLA-B	PSMD3
HLA-B	PNP
HLA-B	LTA4H
HLA-B	LILRB1
HLA-B	KLRD1
HLA-B	HTT
HLA-B	HLA-H
HLA-B	HLA-C
HLA-B	CXCR4
HLA-B	COX2
HLA-B	CALM1
HLA-B	AKR1B1
HLA-B	AHSA1
HLA-B	ADRB2
HLA-C	LTA4H
HLA-C	LILRB1
HLA-C	HMOX1
HLA-C	HLA-H
HLA-C	HLA-G
HLA-C	CALM1
HLA-C	ADRB2
HLA-G	LILRB1
HLA-G	KLRD1
HLA-DQA1	IKBKG
HLA-DQA1	HLA-DQB1
HLA-DRB1	MS4A1
HLA-DRB1	HSP90AB1
MS4A1	LYN
MS4A1	LCK
MS4A1	FYN
MS4A1	CD40
IRF2	STAT1
IRF2	RELA
IRF2	PRKACA
IRF2	PPP3CA
IRF2	NFKB1
MERTK	IKBKG
NR1I2	TP53
NR1I2	RXRA
NR1I3	RXRA
PPARD	STAT3
PPARD	STAT1
PPARD	RXRA
PPARD	RELA
HTR2A	LYN
HTR2A	JAK2
IL2RG	STAT1
IL2RG	JAK3
IL2RG	JAK2
IL2RG	JAK1
IL2RG	IL4
IL2RG	IL2
IFNG	TNF
IFNG	IFNGR1
IFNGR1	STAT1
IFNGR1	NFKB1
IFNGR1	JAK2
IFNGR1	JAK1
IL12A	IL12B
IL12A	CXCL8
IL12B	IL23A
IL23A	IL23R
IL17A	IL2
IL17RA	SYK
IL17RA	IL17A
IL1R2	IL1RN
IL1RN	RELA
IL23R	STAT3
IL23R	JAK2
IL6	OSM
MATN1	MATN3
PDGFRA	STAT3
PDGFRA	STAT1
PDGFRA	SMURF1
LTA	TNFRSF1B
LTA	TNFRSF1A
LTA	LTBR
PDE4A	SQSTM1
MAPK13	SQSTM1
MATN3	TF
MMP7	TNFSF11
MMP7	SPP1
MMP7	MMP9
MMP7	FASLG
MMP10	MMP9
MMP10	MMP3
MMP17	TNF
MMP17	MMP2
TGFB1	TLR2
ACHE
CHRM1
CHRM2
CHRM3
GABRA2
GABRA5
NR1C3
PRSS1
PTGS1	PTGS2
SLC6A2
CHRM4
DRD1
TOP2
CHRM5
KCNMA1

## Sheet: Table 19
Supplementary Table S19: Four topological feature values of TWH- Rheumatic Arthritis network and only include intersection targets
Nodes	Betweenness	Closeness	Degree	Eccentricity
FN1	7426.96	0.0489918	32	5
HSP90AB1	6403.49	0.0498318	55	5
FYN	6297.18	0.0496092	43	6
IKBKG	5951.18	0.0496013	39	6
STAT1	5044.02	0.0495539	37	6
PIK3R1	4844.5	0.0494514	40	5
TP53	4769.16	0.0494672	47	5
AKT1	4356.93	0.0494121	38	5
ESR1	4307.19	0.04942	55	5
STAT3	4275.66	0.0495302	42	5
LYN	3969.91	0.0494908	34	6
SYK	3782.04	0.0493103	27	6
CALM1	3769.97	0.0493494	36	5
LCK	3379.54	0.049475	34	5
ABL1	3296.43	0.0493181	29	6
JAK2	2792.86	0.0492712	26	6
PRKCD	2739.4	0.0491855	22	6
RELA	2680.82	0.0492634	36	5
TNFRSF1A	2643.49	0.0492089	23	6
HLA-B	2638.75	0.0483821	15	6
CDK1	2620.57	0.0490382	19	5
PRKCA	2443.57	0.0489918	24	6
TF	2342.44	0.0478094	5	6
HSPD1	2211.03	0.0492011	24	5
IKBKB	2128.26	0.0492166	29	6
CDK2	2127.31	0.0491234	37	5
AR	2024.17	0.0494593	49	5
PRKACA	1887.29	0.0489071	28	5
MMP9	1883.33	0.0472932	10	6
CTLA4	1820.08	0.048367	9	6
NFKB1	1748.53	0.0490769	28	5
JAK1	1662.65	0.0491622	25	6
ITGB3	1651.63	0.0486774	14	5
IL1B	1639.97	0.0484499	8	6
JUN	1607.77	0.0490304	31	5
CASP3	1577.16	0.0490923	27	6
SQSTM1	1576.62	0.0490459	19	6
EEF1A1	1458.95	0.0489687	19	5
BTK	1453.63	0.0491156	18	6
CD4	1415.73	0.0488149	16	6
TNF	1410.06	0.0486774	17	6
IL2RG	1366.7	0.0478904	8	7
ADRB2	1357.35	0.0487996	26	6
CXCR1	1287.65	0.0470428	4	6
CASP8	1284.67	0.0488917	22	6
SPP1	1245.01	0.0484273	10	6
TRAF3IP2	1147.32	0.047979	8	7
IL6ST	1146.41	0.0484575	12	6
CDKN1A	1146.05	0.0489378	19	5
MAPK14	1135.92	0.0490304	28	5
MMP2	1124.24	0.0468373	8	7
IL23R	1112.77	0.0476555	3	6
TLR4	1097.65	0.047736	7	6
HSP90B1	1096.51	0.0487843	15	5
C3	1035.34	0.0477213	6	5
CSK	1008.27	0.0487767	17	6
ITGA4	1005.07	0.0489301	16	5
F2	1002.8	0.0475172	28	5
TNFSF11	923.606	0.0480754	8	6
FASLG	907.107	0.0488917	13	5
CCR5	903.934	0.048337	11	6
ADRA1B	884.293	0.0477287	10	6
NR3C1	865.995	0.0491855	31	6
YWHAH	824.903	0.0486165	14	5
CASP1	819.271	0.0480532	10	6
HTT	764.96	0.049015	15	6
TLR2	749.696	0.0482694	7	6
CXCL8	741.99	0.0458296	5	6
HLA-C	713.336	0.0476263	8	6
ADRA1A	704.341	0.0460672	8	6
CSF2RB	680.418	0.0487384	15	6
MAPK8	673.415	0.0488917	22	6
C6	669.556	0.0482171	5	5
FOS	663.4	0.0486927	15	5
SMURF1	648.197	0.0488917	17	6
CD3E	630.14	0.0480606	9	6
EPHB2	603.652	0.0477727	6	6
GSK3B	584.869	0.0488149	31	6
PTGS2	584	0.047286	17	6
MATN3	584	0.0457689	2	7
CD80	584	0.0462866	4	7
ADRA2A	584	0.0470286	3	6
IL23A	555.458	0.0457017	3	7
MMP3	545.174	0.0468868	6	7
FCGR3A	477.558	0.0479642	8	6
JAK3	455.354	0.0487079	12	6
PLA2G4A	441.586	0.0485331	11	6
BCL2	435.569	0.048769	21	6
CXCR4	428.415	0.0484348	13	6
NCOA1	426.143	0.0485786	28	5
TNFRSF1B	385.454	0.0481424	8	6
COX2	375.939	0.047883	5	6
ZAP70	372.114	0.0483294	12	6
S100A8	363.535	0.0479199	5	6
PTPRC	345.449	0.048465	15	6
VCAM1	320.391	0.0483896	12	6
CCR1	316.097	0.0479273	5	6
PTPN1	307.008	0.0487537	16	5
TYRO3	289.351	0.048465	5	6
INSR	288.105	0.0486622	14	6
MMP7	281.284	0.0474302	5	6
RXRA	278.222	0.0485558	19	6
NOS2	272.435	0.048068	18	6
BIRC3	271.87	0.0483445	15	6
MYD88	270.352	0.0482021	10	6
TNFAIP3	267.611	0.0485407	11	6
C1QB	242.458	0.0477947	5	6
LRBA	238.253	0.0482171	5	5
HCK	236.004	0.0487232	13	6
PECAM1	235.747	0.0484122	9	6
DEK	235.478	0.0476921	4	6
PPP3CA	231.816	0.0484348	12	6
APCS	227.278	0.0473292	5	6
IGHG1	223.573	0.0476118	7	6
HRG	220.715	0.0478094	5	6
PTPN12	215.38	0.0483595	8	6
PSMD3	212.255	0.0478904	9	6
CCL2	196.483	0.0465569	6	7
LILRB1	195.802	0.0470499	4	7
IFNGR1	194.213	0.0480161	5	6
C1QA	185.018	0.0471069	6	6
PPARG	183.756	0.0486698	16	6
FCGR2B	176.058	0.0480012	6	6
NOS3	174.305	0.0480161	9	6
CASP9	170.516	0.0485786	13	6
NFKB2	167.839	0.0485104	10	6
FGG	165.322	0.0473508	6	6
ITGA2B	164.027	0.0476263	5	6
PDE4D	163.107	0.0485179	9	6
MAPKAPK2	161.258	0.0482021	8	6
NCOA2	160.768	0.048247	26	5
REL	153.353	0.0484197	11	6
TGFB1	146.928	0.0468092	5	6
CSF2RA	145.412	0.0481573	5	6
IL6R	144.757	0.0478609	5	6
DPP4	141.804	0.0477433	16	6
TIMP1	136.56	0.0460332	5	6
KDR	131.286	0.0481499	7	6
C4B	111.917	0.0468585	2	6
IL17RA	111.759	0.0472501	4	7
NCF1	111.62	0.0484122	9	6
SSB	111.449	0.0482919	7	6
IL1RN	110.244	0.0471569	2	6
IL12A	109.356	0.0440448	2	7
AHSA1	107.361	0.0483069	7	6
PIM1	106.375	0.04778	14	6
MAP2	102.067	0.0478682	4	6
TBP	100.545	0.0483069	14	5
ESR2	98.3882	0.0484877	18	5
MMP1	98.3597	0.0464387	5	6
PNP	92.2555	0.047942	4	6
CCNA2	91.9826	0.0484348	15	6
CD40	88.59	0.0480457	7	6
FGA	87.9503	0.0474737	8	6
CAST	87.5299	0.0482694	6	6
PSMB8	83.8161	0.0475244	3	7
IL12B	82.6718	0.0440885	2	8
MS4A1	80.2466	0.0480161	5	6
CHEK1	79.4059	0.0484424	13	6
PLAU	78.1656	0.0472357	5	6
HLA-DQA1	75.6184	0.0474158	2	7
CREB1	75.318	0.0484197	11	6
FGB	74.4087	0.0475608	5	6
F13A1	74.4087	0.0475608	5	6
GSTP1	74.3512	0.0481499	7	6
OPRD1	74.2239	0.0476628	7	6
MMP17	72.8733	0.0467318	2	7
APOE	70.3026	0.0470215	5	6
PPARA	67.5961	0.0482395	8	6
PDGFRA	66.9156	0.048337	6	6
FOXO3	65.3428	0.0482769	6	6
ICAM1	60.9868	0.0467951	4	6
IL1R2	60.3592	0.046536	3	7
VEGFA	55.1471	0.0475172	4	6
ATIC	54.7097	0.047802	5	6
BAX	52.5641	0.0482545	13	6
ITGA5	50.0771	0.0476848	4	6
IRF2	48.7186	0.048367	7	6
MAPK9	48.0347	0.0483821	8	6
ITPR3	47.4058	0.0472644	2	6
CCR2	46.9365	0.0472644	3	7
F2RL1	43.2828	0.046266	2	6
FCGR2A	42.6549	0.0483445	7	6
PGR	41.0187	0.0481201	18	5
IL17A	40.2828	0.0459719	3	8
ADAM17	39.675	0.0473724	4	7
ALOX5	39.0874	0.0478314	6	6
CIITA	35.4306	0.0478682	6	6
XIAP	35.3084	0.0479346	10	6
HMOX1	34.4551	0.0473508	3	6
MAP3K2	32.9697	0.0482021	6	6
THBS2	30.8845	0.0457017	2	6
HGF	30.8251	0.0468938	2	6
CXCR2	29.2838	0.0453683	3	7
C5	28.6062	0.0461767	5	6
IL2	28.1323	0.0458973	3	7
KLRD1	26.8934	0.0462935	4	7
ITK	24.5774	0.0484877	7	6
PIK3CG	23.5224	0.0478388	6	6
MMP10	22.6888	0.0457151	2	7
CD14	22.5516	0.0467951	4	7
TYMS	22.2025	0.0475172	4	6
PPARD	22.0433	0.0483445	8	6
TRAT1	21.9541	0.048135	5	6
MAPK11	21.8654	0.0478314	6	6
TRPC1	20.4684	0.0471069	2	7
ABCB1	20.4515	0.0468797	3	7
LTBR	20.3061	0.0474519	3	7
PTPN22	19.761	0.047758	5	6
TXK	19.5989	0.0475753	3	7
ESRRA	15.0462	0.0477067	3	6
CISH	14.6334	0.0477213	4	6
MCL1	13.6405	0.0481201	7	6
IRF1	12.8972	0.0479494	5	6
FER	12.8705	0.0484424	5	6
CAMKK2	12.8369	0.0481424	4	6
GABRA1	11.5429	0.0474375	8	6
HLA-DQB1	11.1316	0.046774	2	7
OPRM1	10.7858	0.0472716	6	6
IL1A	10.3206	0.0460059	2	7
NR1I2	9.17921	0.0480606	6	6
LTA	9.0022	0.0471569	4	7
MAFB	8.91858	0.0470784	3	6
COPA	8.91328	0.0478977	4	6
DEF6	8.33867	0.0475099	3	6
HLA-DRB1	7.72484	0.0476263	2	6
CCL3L1	7.69077	0.0464179	3	7
ZFP36	7.24611	0.0473508	3	6
NR1I3	6.94765	0.0477947	5	6
TWIST1	6.71807	0.048232	5	6
IFNG	6.30915	0.0468444	3	7
FRK	6.29718	0.0483746	4	6
NR3C2	6.00738	0.0479938	7	6
HLA-G	5.58986	0.0458499	3	7
FCGR3B	5.303	0.0465151	3	6
CYP3A4	5.02604	0.0472716	3	6
LYZ	4.87319	0.0479568	5	6
C2	4.62841	0.0457017	3	6
STAT4	3.98601	0.0478904	4	6
PDE3A	3.544	0.0475172	7	6
GRIA2	3.22835	0.0472788	3	6
CR1	3.02125	0.0458161	2	6
FCRL3	3.01314	0.0472285	2	7
GBA	2.89721	0.0473076	2	6
IL6	2.80376	0.0464595	3	7
KCNH2	2.70758	0.0471569	12	6
PDE4A	2.37201	0.047539	2	7
IL18	2.02892	0.0470002	2	7
AHR	1.96638	0.0478388	7	6
ALPL	1.45613	0.0474737	2	6
TNFSF10	1.39585	0.0473004	3	7
SCN5A	1.38056	0.0476118	14	6
DHFR	1.33793	0.0476555	2	6
ABCC2	1.3095	0.047358	2	6
S100A9	0.952381	0.045938	2	7
CHRM5	0	0.00320513	3	6
TOP2	0	0.00320513	7	6
DRD1	0	0.00320513	2	6
CHRM4	0	0.00320513	2	6
SLC6A2	0	0.00320513	3	6
PTGS1	0	0.0452759	10	6
PRSS1	0	0.00320513	14	6
NR1C3	0	0.00320513	12	6
GABRA5	0	0.00320513	2	6
GABRA2	0	0.00320513	3	6
CHRM3	0	0.00320513	6	6
CHRM2	0	0.00320513	7	6
CHRM1	0	0.00320513	7	6
ACHE	0	0.00320513	9	6
MAPK13	0	0.0468868	2	7
PLA2G2A	0	0.0465499	2	6
MATN1	0	0.0438832	2	8
OSM	0	0.0463556	2	7
IL4	0	0.0458296	2	7
IL17RB	0	0.0459108	2	8
HTR2A	0	0.0476921	4	6
MERTK	0	0.0479346	2	6
LTA4H	0	0.0463004	3	6
HLA-H	0	0.0463004	2	7
AKR1B1	0	0.0462798	2	6
TFR2	0	0.0457622	2	7
HFE	0	0.0457622	2	7
GSTM2	0	0.00321543	2	6
GSTM1	0	0.00321543	2	6
MMP14	0	0.0448644	3	8
GABRA3	0	0.0472573	4	6
SLAMF1	0	0.0475244	2	7
F8	0	0.0454878	9	6
F7	0	0.0473941	5	6
DEFB4A	0	0.0456883	2	7
CSF2	0	0.0466477	2	7
CHRNA7	0	0.0477947	6	6
CDCP1	0	0.0477067	2	7
CD86	0	0.0462798	3	7
CD274	0	0.0443589	2	7
CD244	0	0.0477947	2	6
CD163	0	0.0468373	2	6
CCR7	0	0.0459855	2	7
NLRC4	0	0.0469009	3	7
CA2	0	0.0470286	13	6
C1QC	0	0.0469647	3	6
TLR9	0	0.0475099	3	7
BACH2	0	0.0468797	2	6
ADRB1	0	0.0450398	2	6
ADRA1D	0	0.0441573	2	6
ADH1C	0	0.00321543	3	6
ADH1B	0	0.00321543	2	7
DDX41	0	0.0476994	2	7
ABCG5	0	0.0472573	2	6
TNFSF13	0	0.0470357	2	7
PADI4	0	0.0474592	2	6
