# Supplementary material for: A Network Pharmacology Study on the Active Ingredients and Potential Targets of Tripterygium wilfordii Hook for Treatment of Rheumatoid Arthritis
Source: Evid Based Complement Alternat Med. 2019 Apr 15;2019:5276865. doi: 10.1155/2019/5276865 (PMC6500618; doi:10.1155/2019/5276865)
Supplement: Supplementary Materials — Composite compounds of TWH (Table S1). Compounds with an oral bioavailability value greater than 30% (Table S2). Compounds with a Caco-2 value > -0.3 (Table S3). Compounds with a drug-likeness value >0.18 (Table S4). Compound with a half-life of 3 hours (Table S5). The potential bioactive compounds of TWH using an in silico integrative model ADME (Table S6). The therapeutic target data for RA treatment from four resources, including TDD, OMIM, PHARMGKB, and GADA (Table S7). Detailed information on six existing protein-protein interaction databases (Table S8). Prediction of putative targets for compositive compounds Tripterygii Radix (Table S9). Four topological feature values of targets in target-compositive compounds network (Table S10). Rheumatoid Arthritis disease PPI Network (Table S11). Four topological feature values of rheumatoid arthritis disease PPI network (Table S12). The enrichment analysis of the target cluster analysis of rheumatoid arthritis (Table S13). Pathway of Rheumatic Arthritis target (Table S14). Four topological feature values of Pathway with Rheumatic Arthritis target (Table S15). TWH-Rheumatic Arthritis network (Table S16). Four topological feature values of TWH-Rheumatic Arthritis network (Table S17). TWH-Rheumatic Arthritis network and only including intersection targets (Table S18). Four topological feature values of TWH-Rheumatic Arthritis network and only including intersection targets (Table S19). TWH-Rheumatic Arthritis network includes TWH active ingredients and intersection targets (Table S20). Four topological feature values of TWH-Rheumatic Arthritis network include TWH active ingredients and intersection targets (Table S21). Cluster of pathway for TWH-Rheumatic Arthritis network and only including intersection targets (Table S22). Pathway for TWH-Rheumatic Arthritis network and only including intersection targets (Table S23). Four topological feature values of pathway for TWH-Rheumatic Arthritis network and only including inters [file 5276865.f1.zip › Supplementary Materials/Supplementary Tables/Supplementary_Table_S22.xlsx]

## Sheet: Table S221
Supplementary Table S22:Cluster of Pathway for TWL- Rheumatic Arthritis network and only include intersection targets
Cluster	Score	Nodes	Edges	GENES		MCODE App Results
1	6.111	35	110	CCR5, JAK2, IKBKG, HTT, HSP90AB1, HCK, FYN, FOS, CSF2RB, CREB1, IRF2, BTK, AR, S100A8, RELA, ITK, ESR1, AHR, FASLG, STAT3, MAPK14, CDK2, CSK, FCGR3A, CD4, PTPN22, JAK3, STAT1, SYK, PRKCA, CD3E, IL6ST, CXCR4, PGR, FN1
2	3.091	21	34	FGG, ABL1, PIK3R1, ZAP70, TP53, PRKACA, CTLA4, PDE4D, MAPK11, LRBA, ITGB3, TWIST1, BCL2, IKBKB, TRAT1, F2, LCK, PDGFRA, CAST, FGB, F13A1
3	2.909	10	16	NCOA2, TNFRSF1A, TNF, TNFAIP3, BIRC3, NR3C1, YWHAH, NFKB2, JUN, TBP
4	2.75	7	11	CALM1, NCOA1, RXRA, NFKB1, ESR2, REL, PPARG
5	2.6	9	13	TYMS, ADRB2, ATIC, OPRD1, ITGA4, SQSTM1, PRKCD, INSR, EEF1A1
6	2.444	8	11	LYN, CDKN1A, FCGR2B, FCGR2A, CASP3, MAPK9, MAPK8, MCL1
7	2.4	4	6	CASP8, BAX, CASP9, XIAP
8	2	4	5	HRG, C1QC, C1QB, C1QA
9	2	4	5	CXCR1, ADRA1A, CXCL8, CXCR2
10	1.6	4	4	HSPD1, NOS2, PSMD3, AHSA1
11	1.5	3	3	MMP7, MMP1, TNFSF11
12	1.5	3	3	TFR2, TF, HFE
13	1.5	3	3	C5, C3, C2
MCODE App Results Date: 2018-3-2 8:18:57 Parameters: Network Scoring: Include Loops: true Degree Cutoff: 2 Cluster Finding: Node Score Cutoff: 0.2 Haircut: true Fluff: false K-Core: 2 Max. Depth from Seed: 100

## Sheet: Table S22
Supplementary Table S22:Cluster of Pathway for TWL- Rheumatic Arthritis network and only include intersection targets
Cluster	Category	Term	Term-Name	Count	%	PValue	Genes	List Total	Pop Hits	Pop Total	Fold Enrichment	Bonferroni	Benjamini	FDR
1	GOTERM_BP_DIRECT	GO:0038083	peptidyl-tyrosine autophosphorylation	8	0.141293	1.28e-12	ITK, FYN, HCK, JAK2, JAK3, CSK, SYK, BTK	35	40	16792	95.9543	8.83e-10	8.83e-10	1.93e-09
1	GOTERM_MF_DIRECT	GO:0004715	non-membrane spanning protein tyrosine kinase activity	8	0.141293	3.52e-12	ITK, FYN, HCK, JAK2, JAK3, CSK, SYK, BTK	35	46	16881	83.8807	6.83e-10	6.83e-10	4.39e-09
1	GOTERM_CC_DIRECT	GO:0031234	extrinsic component of cytoplasmic side of plasma membrane	8	0.141293	3.64e-11	ITK, FYN, HCK, JAK2, JAK3, CSK, SYK, BTK	35	68	18224	61.2571	4.04e-09	4.04e-09	4.12e-08
1	GOTERM_BP_DIRECT	GO:0007169	transmembrane receptor protein tyrosine kinase signaling pathway	8	0.141293	7.58e-10	ITK, FYN, CD3E, HCK, CD4, CSK, SYK, BTK	35	96	16792	39.981	5.22e-07	2.61e-07	1.14e-06
1	GOTERM_MF_DIRECT	GO:0005515	protein binding	34	0.600495	7.14e-09	HSP90AB1, S100A8, IL6ST, PTPN22, FASLG, BTK, PGR, FOS, CXCR4, CSF2RB, CD4, CSK, SYK, FN1, PRKCA, ITK, AR, HTT, CD3E, CREB1, RELA, HCK, ESR1, STAT1, AHR, CDK2, STAT3, CCR5, FYN, MAPK14, IKBKG, IRF2, JAK2, JAK3	35	8785	16881	1.86667	1.38e-06	6.92e-07	8.9e-06
1	GOTERM_MF_DIRECT	GO:0004713	protein tyrosine kinase activity	8	0.141293	7.24e-09	FYN, HCK, CSF2RB, JAK2, JAK3, CSK, SYK, BTK	35	133	16881	29.0114	1.41e-06	4.68e-07	9.03e-06
1	GOTERM_BP_DIRECT	GO:0002250	adaptive immune response	8	0.141293	1.58e-08	ITK, FYN, CD4, JAK2, JAK3, CSK, SYK, BTK	35	148	16792	25.9336	1.09e-05	3.62e-06	2.38e-05
1	GOTERM_BP_DIRECT	GO:0050852	T cell receptor signaling pathway	8	0.141293	1.58e-08	ITK, FYN, CD3E, RELA, IKBKG, PTPN22, CD4, CSK	35	148	16792	25.9336	1.09e-05	3.62e-06	2.38e-05
1	GOTERM_CC_DIRECT	GO:0005829	cytosol	21	0.370894	1.49e-07	PRKCA, HSP90AB1, ITK, AR, S100A8, HTT, HCK, RELA, STAT1, CDK2, STAT3, BTK, FOS, FYN, MAPK14, IKBKG, IRF2, JAK2, JAK3, CSK, SYK	35	3315	18224	3.29846	1.65e-05	8.27e-06	0.000169
1	GOTERM_MF_DIRECT	GO:0019899	enzyme binding	9	0.158954	2.45e-07	PRKCA, PGR, AR, FYN, MAPK14, CREB1, ESR1, CD4, STAT1	35	333	16881	13.0355	4.75e-05	1.19e-05	0.000305
1	GOTERM_MF_DIRECT	GO:0005102	receptor binding	9	0.158954	3.81e-07	PGR, ITK, AR, HCK, FASLG, JAK2, JAK3, CSK, BTK	35	353	16881	12.297	7.4e-05	1.48e-05	0.000476
1	GOTERM_BP_DIRECT	GO:0007167	enzyme linked receptor protein signaling pathway	4	0.0706464	6.32e-07	CD4, JAK2, JAK3, SYK	35	9	16792	213.232	0.000435	0.000109	0.000951
1	GOTERM_BP_DIRECT	GO:0045087	innate immune response	9	0.158954	1.75e-06	ITK, S100A8, FYN, IKBKG, JAK2, JAK3, CSK, SYK, BTK	35	430	16792	10.0417	0.00120535	0.000241	0.00263751
1	GOTERM_BP_DIRECT	GO:0045944	positive regulation of transcription from RNA polymerase II promoter	12	0.211939	2.11e-06	PGR, FOS, AR, MAPK14, RELA, CREB1, IKBKG, ESR1, IRF2, STAT1, AHR, STAT3	35	981	16792	5.86876	0.00145011	0.000242	0.00317346
1	GOTERM_BP_DIRECT	GO:0006468	protein phosphorylation	9	0.158954	2.71e-06	PRKCA, FYN, HCK, CREB1, JAK2, JAK3, CSK, SYK, BTK	35	456	16792	9.46917	0.0018654	0.000267	0.00408313
1	GOTERM_MF_DIRECT	GO:0000978	RNA polymerase II core promoter proximal region sequence-specific DNA binding	8	0.141293	5.65e-06	PGR, FOS, AR, RELA, CREB1, ESR1, STAT1, STAT3	35	355	16881	10.8691	0.00109643	0.000183	0.00705207
1	GOTERM_BP_DIRECT	GO:0045893	positive regulation of transcription, DNA-templated	9	0.158954	6.66e-06	FOS, AR, RELA, CREB1, ESR1, STAT1, AHR, STAT3, CDK2	35	515	16792	8.38436	0.00457199	0.000573	0.0100208
1	GOTERM_MF_DIRECT	GO:0001077	transcriptional activator activity, RNA polymerase II core promoter proximal region sequence-specific binding	7	0.123631	6.79e-06	PGR, FOS, AR, RELA, CREB1, ESR1, STAT3	35	236	16881	14.3059	0.00131627	0.000188	0.00846697
1	GOTERM_BP_DIRECT	GO:0010629	negative regulation of gene expression	6	0.10597	7.73e-06	PGR, FYN, CD3E, CREB1, ESR1, PTPN22	35	137	16792	21.0119	0.00530322	0.000591	0.0116277
1	GOTERM_BP_DIRECT	GO:0006954	inflammatory response	8	0.141293	8.98e-06	FOS, S100A8, CCR5, CXCR4, RELA, HCK, IKBKG, SYK	35	379	16792	10.1271	0.00615586	0.000617	0.0135028
1	GOTERM_MF_DIRECT	GO:0042802	identical protein binding	10	0.176616	1.23e-05	FYN, HTT, RELA, CREB1, ESR1, STAT1, CSK, STAT3, FN1, BTK	35	749	16881	6.43944	0.00237438	0.000297	0.0152808
1	GOTERM_BP_DIRECT	GO:0018108	peptidyl-tyrosine phosphorylation	6	0.10597	1.32e-05	FYN, HCK, CSF2RB, JAK2, JAK3, BTK	35	153	16792	18.8146	0.00905605	0.000827	0.0198927
1	GOTERM_BP_DIRECT	GO:0035556	intracellular signal transduction	8	0.141293	1.34e-05	PRKCA, ITK, FYN, MAPK14, JAK2, JAK3, SYK, BTK	35	403	16792	9.524	0.00916005	0.000767	0.0201222
1	GOTERM_BP_DIRECT	GO:0006915	apoptotic process	9	0.158954	1.34e-05	S100A8, CXCR4, HTT, MAPK14, IKBKG, FASLG, JAK2, STAT1, AHR	35	567	16792	7.61542	0.0091999	0.000711	0.0202101
1	GOTERM_BP_DIRECT	GO:0051090	regulation of sequence-specific DNA binding transcription factor activity	4	0.0706464	1.69e-05	FOS, MAPK14, HCK, SYK	35	25	16792	76.7634	0.0115737	0.000831	0.0254547
1	GOTERM_BP_DIRECT	GO:0032496	response to lipopolysaccharide	6	0.10597	1.85e-05	FOS, S100A8, CSF2RB, PTPN22, FASLG, JAK2	35	164	16792	17.5526	0.0126463	0.000848	0.0278285
1	GOTERM_MF_DIRECT	GO:0008134	transcription factor binding	7	0.123631	1.95e-05	FOS, AR, HTT, RELA, ESR1, AHR, STAT3	35	284	16881	11.888	0.00376843	0.000419	0.0242685
1	GOTERM_BP_DIRECT	GO:0030260	entry into host cell	3	0.0529848	2.38e-05	CCR5, CXCR4, CD4	35	4	16792	359.829	0.0162518	0.00102356	0.0358262
1	GOTERM_BP_DIRECT	GO:0038095	Fc-epsilon receptor signaling pathway	6	0.10597	2.74e-05	ITK, FOS, RELA, IKBKG, SYK, BTK	35	178	16792	16.1721	0.018701	0.00110986	0.0412754
1	GOTERM_CC_DIRECT	GO:0000790	nuclear chromatin	6	0.10597	2.74e-05	AR, RELA, CREB1, ESR1, STAT1, STAT3	35	193	18224	16.1871	0.00303937	0.00101415	0.0310306
1	GOTERM_BP_DIRECT	GO:0008284	positive regulation of cell proliferation	8	0.141293	3.4e-05	AR, IL6ST, RELA, HCK, FASLG, STAT3, CDK2, FN1	35	466	16792	8.23642	0.0231454	0.00130012	0.0511979
1	GOTERM_CC_DIRECT	GO:0009897	external side of plasma membrane	6	0.10597	4.39e-05	CCR5, CD3E, IL6ST, FASLG, CD4, FCGR3A	35	213	18224	14.6672	0.00486519	0.00121852	0.0497121
1	GOTERM_MF_DIRECT	GO:0004879	RNA polymerase II transcription factor activity, ligand-activated sequence-specific DNA binding	4	0.0706464	5.09e-05	AR, ESR1, AHR, STAT3	35	36	16881	53.5905	0.00983221	0.000988	0.0634997
1	GOTERM_CC_DIRECT	GO:0005654	nucleoplasm	16	0.282586	5.68e-05	PRKCA, HSP90AB1, AR, HTT, CREB1, RELA, ESR1, STAT1, CDK2, STAT3, AHR, PGR, FOS, MAPK14, IRF2, JAK2	35	2784	18224	2.99245	0.00628251	0.00125967	0.0642354
1	GOTERM_MF_DIRECT	GO:0044212	transcription regulatory region DNA binding	6	0.10597	6.3e-05	FOS, AR, RELA, CREB1, AHR, STAT3	35	213	16881	13.5863	0.0121527	0.00111094	0.078572
1	GOTERM_BP_DIRECT	GO:0007165	signal transduction	11	0.194278	6.8e-05	PGR, ITK, AR, MAPK14, CREB1, ESR1, CSF2RB, FASLG, CD4, JAK2, STAT3	35	1161	16792	4.54564	0.0457133	0.00245966	0.102274
1	GOTERM_MF_DIRECT	GO:0003700	transcription factor activity, sequence-specific DNA binding	10	0.176616	8.71e-05	PGR, FOS, AR, RELA, CREB1, ESR1, IRF2, STAT1, AHR, STAT3	35	961	16881	5.01888	0.0167584	0.00140738	0.108587
1	GOTERM_MF_DIRECT	GO:0019901	protein kinase binding	7	0.123631	9.31e-05	HSP90AB1, CD3E, RELA, CD4, JAK2, STAT3, SYK	35	376	16881	8.97926	0.0178952	0.00138805	0.116015
1	GOTERM_CC_DIRECT	GO:0005634	nucleus	22	0.388555	0.000105	HSP90AB1, AR, S100A8, HTT, CREB1, HCK, RELA, ESR1, FASLG, PTPN22, STAT1, CDK2, STAT3, AHR, BTK, PGR, FOS, FYN, MAPK14, IKBKG, JAK2, SYK	35	5415	18224	2.11544	0.0116149	0.00194525	0.119043
1	GOTERM_MF_DIRECT	GO:0005524	ATP binding	12	0.211939	0.000107	PRKCA, HSP90AB1, ITK, FYN, MAPK14, HCK, JAK2, JAK3, CSK, CDK2, SYK, BTK	35	1495	16881	3.87142	0.0204663	0.00147596	0.132846
1	GOTERM_BP_DIRECT	GO:0019064	fusion of virus membrane with host plasma membrane	3	0.0529848	0.000111	CCR5, CXCR4, CD4	35	8	16792	179.914	0.0732582	0.00379679	0.16624
1	GOTERM_MF_DIRECT	GO:0016301	kinase activity	6	0.10597	0.000113	PRKCA, IKBKG, JAK2, CSK, CDK2, BTK	35	241	16881	12.0078	0.021663	0.00145901	0.140694
1	GOTERM_BP_DIRECT	GO:0038096	Fc-gamma receptor signaling pathway involved in phagocytosis	5	0.088308	0.000121	HSP90AB1, FYN, HCK, FCGR3A, SYK	35	127	16792	18.8886	0.0801274	0.00396925	0.182481
1	GOTERM_BP_DIRECT	GO:0019221	cytokine-mediated signaling pathway	5	0.088308	0.000137	IL6ST, RELA, HCK, JAK2, STAT3	35	131	16792	18.3119	0.0898539	0.00427041	0.205683
1	GOTERM_BP_DIRECT	GO:0051092	positive regulation of NF-kappaB transcription factor activity	5	0.088308	0.000145	AR, S100A8, RELA, IKBKG, BTK	35	133	16792	18.0365	0.0949977	0.0043305	0.218051
1	GOTERM_BP_DIRECT	GO:0010628	positive regulation of gene expression	6	0.10597	0.000171	AR, CD3E, MAPK14, PTPN22, STAT3, FN1	35	262	16792	10.9871	0.111015	0.00489113	0.25701
1	GOTERM_BP_DIRECT	GO:0042102	positive regulation of T cell proliferation	4	0.0706464	0.00024	CD3E, IL6ST, CD4, JAK3	35	60	16792	31.9848	0.152135	0.0065796	0.360258
1	GOTERM_MF_DIRECT	GO:0019903	protein phosphatase binding	4	0.0706464	0.000273	MAPK14, JAK3, CSK, STAT3	35	63	16881	30.6231	0.0515795	0.00330436	0.339861
1	GOTERM_BP_DIRECT	GO:0050727	regulation of inflammatory response	4	0.0706464	0.000277	RELA, HCK, ESR1, JAK2	35	63	16792	30.4617	0.173641	0.00730879	0.416226
1	GOTERM_BP_DIRECT	GO:0060334	regulation of interferon-gamma-mediated signaling pathway	3	0.0529848	0.000306	HSP90AB1, JAK2, STAT1	35	13	16792	110.716	0.189916	0.00777028	0.459534
1	GOTERM_BP_DIRECT	GO:0016032	viral process	6	0.10597	0.000315	FYN, IL6ST, HCK, CREB1, STAT3, SYK	35	299	16792	9.62752	0.195063	0.00771975	0.47341
1	GOTERM_BP_DIRECT	GO:0042493	response to drug	6	0.10597	0.00034	FOS, FYN, RELA, CREB1, STAT1, STAT3	35	304	16792	9.46917	0.208788	0.00804297	0.510834
1	GOTERM_BP_DIRECT	GO:0097190	apoptotic signaling pathway	4	0.0706464	0.000395	PRKCA, CD3E, FASLG, BTK	35	71	16792	27.0294	0.237769	0.00900936	0.59199
1	GOTERM_BP_DIRECT	GO:0060333	interferon-gamma-mediated signaling pathway	4	0.0706464	0.000395	HCK, IRF2, JAK2, STAT1	35	71	16792	27.0294	0.237769	0.00900936	0.59199
1	GOTERM_BP_DIRECT	GO:0060397	JAK-STAT cascade involved in growth hormone signaling pathway	3	0.0529848	0.000411	JAK2, JAK3, STAT3	35	15	16792	95.9543	0.246343	0.00908169	0.61658
1	GOTERM_BP_DIRECT	GO:0035994	response to muscle stretch	3	0.0529848	0.000469	FOS, MAPK14, RELA	35	16	16792	89.9571	0.275896	0.0100374	0.703482
1	GOTERM_CC_DIRECT	GO:0042101	T cell receptor complex	3	0.0529848	0.000507	CD3E, CD4, SYK	35	18	18224	86.781	0.0547705	0.00801449	0.572646
1	GOTERM_BP_DIRECT	GO:0042127	regulation of cell proliferation	5	0.088308	0.000511	ITK, FYN, JAK2, CSK, BTK	35	185	16792	12.9668	0.296361	0.0105947	0.765718
1	GOTERM_BP_DIRECT	GO:0031295	T cell costimulation	4	0.0706464	0.00052	FYN, CD3E, CD4, CSK	35	78	16792	24.6037	0.30088	0.0104722	0.779698
1	GOTERM_CC_DIRECT	GO:0045121	membrane raft	5	0.088308	0.000564	FYN, CD4, JAK2, CSK, BTK	35	206	18224	12.638	0.0606772	0.00779397	0.636171
1	GOTERM_BP_DIRECT	GO:0050731	positive regulation of peptidyl-tyrosine phosphorylation	4	0.0706464	0.000602	CD3E, CD4, JAK2, SYK	35	82	16792	23.4035	0.339257	0.0117699	0.902127
1	GOTERM_MF_DIRECT	GO:0004672	protein kinase activity	6	0.10597	0.000709	PRKCA, MAPK14, JAK2, CDK2, SYK, BTK	35	359	16881	8.06096	0.128486	0.00805699	0.880183
1	GOTERM_BP_DIRECT	GO:0050850	positive regulation of calcium-mediated signaling	3	0.0529848	0.000739	CD3E, CD4, SYK	35	20	16792	71.9657	0.398671	0.0140288	1.10611
1	GOTERM_BP_DIRECT	GO:1902895	positive regulation of pri-miRNA transcription from RNA polymerase II promoter	3	0.0529848	0.000739	FOS, RELA, STAT3	35	20	16792	71.9657	0.398671	0.0140288	1.10611
1	GOTERM_BP_DIRECT	GO:0071375	cellular response to peptide hormone stimulus	3	0.0529848	0.000739	FYN, RELA, CSK	35	20	16792	71.9657	0.398671	0.0140288	1.10611
1	GOTERM_CC_DIRECT	GO:0005737	cytoplasm	20	0.353232	0.000792	PRKCA, HSP90AB1, AR, HTT, RELA, ESR1, PTPN22, STAT1, CDK2, STAT3, AHR, BTK, CCR5, CXCR4, MAPK14, IKBKG, IRF2, JAK2, CSK, SYK	35	5222	18224	1.9942	0.0842194	0.00972776	0.892981
1	GOTERM_BP_DIRECT	GO:0042981	regulation of apoptotic process	5	0.088308	0.000866	FYN, CD3E, ESR1, JAK2, STAT1	35	213	16792	11.2622	0.449061	0.0159826	1.2952
1	GOTERM_BP_DIRECT	GO:0001816	cytokine production	3	0.0529848	0.00115945	ITK, S100A8, CD4	35	25	16792	57.5726	0.549845	0.0207852	1.73034
1	GOTERM_BP_DIRECT	GO:0002223	stimulatory C-type lectin receptor signaling pathway	4	0.0706464	0.00123475	FYN, RELA, IKBKG, SYK	35	105	16792	18.277	0.572598	0.0215598	1.84174
1	GOTERM_MF_DIRECT	GO:0005496	steroid binding	3	0.0529848	0.00133911	PGR, AR, ESR1	35	27	16881	53.5905	0.228919	0.0143385	1.6573
1	GOTERM_CC_DIRECT	GO:0005886	plasma membrane	17	0.300247	0.00143623	PRKCA, AR, S100A8, CD3E, IL6ST, ESR1, FASLG, STAT3, BTK, CCR5, FYN, CXCR4, CSF2RB, CD4, FCGR3A, CSK, SYK	35	4121	18224	2.14794	0.147461	0.0158271	1.61341
1	GOTERM_BP_DIRECT	GO:0050690	regulation of defense response to virus by virus	3	0.0529848	0.00145536	FYN, HCK, CD4	35	28	16792	51.4041	0.632861	0.0247392	2.16745
1	GOTERM_MF_DIRECT	GO:0005088	Ras guanyl-nucleotide exchange factor activity	4	0.0706464	0.00158007	FYN, CSF2RB, JAK2, JAK3	35	115	16881	16.7761	0.264185	0.0160165	1.95282
1	GOTERM_MF_DIRECT	GO:0015026	coreceptor activity	3	0.0529848	0.00165332	CCR5, CXCR4, CD4	35	30	16881	48.2314	0.274583	0.0159223	2.04248
1	GOTERM_BP_DIRECT	GO:0000165	MAPK cascade	5	0.088308	0.00185872	CCR5, FYN, CSF2RB, JAK2, JAK3	35	262	16792	9.15594	0.72196	0.030737	2.76037
1	GOTERM_BP_DIRECT	GO:0007259	JAK-STAT cascade	3	0.0529848	0.00190002	JAK2, STAT1, STAT3	35	32	16792	44.9786	0.729763	0.0306735	2.82088
1	GOTERM_BP_DIRECT	GO:0031663	lipopolysaccharide-mediated signaling pathway	3	0.0529848	0.00190002	MAPK14, HCK, PTPN22	35	32	16792	44.9786	0.729763	0.0306735	2.82088
1	GOTERM_BP_DIRECT	GO:0007498	mesoderm development	3	0.0529848	0.00190002	HCK, JAK2, BTK	35	32	16792	44.9786	0.729763	0.0306735	2.82088
1	GOTERM_BP_DIRECT	GO:0018105	peptidyl-serine phosphorylation	4	0.0706464	0.00203602	PRKCA, MAPK14, CDK2, SYK	35	125	16792	15.3527	0.753947	0.0320835	3.01992
1	GOTERM_BP_DIRECT	GO:0007204	positive regulation of cytosolic calcium ion concentration	4	0.0706464	0.00248137	CCR5, CXCR4, ESR1, JAK2	35	134	16792	14.3215	0.819008	0.0381029	3.66903
1	GOTERM_BP_DIRECT	GO:0045597	positive regulation of cell differentiation	3	0.0529848	0.00253513	HSP90AB1, AR, JAK2	35	37	16792	38.9004	0.825597	0.0380651	3.74712
1	GOTERM_BP_DIRECT	GO:2001237	negative regulation of extrinsic apoptotic signaling pathway	3	0.0529848	0.00267258	AR, HTT, RELA	35	38	16792	37.8767	0.841373	0.0392356	3.94649
1	GOTERM_BP_DIRECT	GO:0042517	positive regulation of tyrosine phosphorylation of Stat3 protein	3	0.0529848	0.00267258	IL6ST, JAK2, STAT3	35	38	16792	37.8767	0.841373	0.0392356	3.94649
1	GOTERM_BP_DIRECT	GO:0030522	intracellular receptor signaling pathway	3	0.0529848	0.00267258	AR, AHR, STAT3	35	38	16792	37.8767	0.841373	0.0392356	3.94649
1	GOTERM_BP_DIRECT	GO:1901215	negative regulation of neuron death	3	0.0529848	0.00295781	CREB1, IKBKG, STAT3	35	40	16792	35.9829	0.86971	0.0424349	4.35898
1	GOTERM_MF_DIRECT	GO:0046983	protein dimerization activity	4	0.0706464	0.00336287	HSP90AB1, AR, AHR, STAT3	35	150	16881	12.8617	0.479776	0.0306397	4.11403
1	GOTERM_BP_DIRECT	GO:0045429	positive regulation of nitric oxide biosynthetic process	3	0.0529848	0.00341126	HSP90AB1, ESR1, JAK2	35	43	16792	33.4724	0.904722	0.0477983	5.01133
1	GOTERM_BP_DIRECT	GO:0006366	transcription from RNA polymerase II promoter	6	0.10597	0.00349071	FOS, RELA, CREB1, ESR1, IRF2, AHR	35	513	16792	5.61136	0.909808	0.0479123	5.1252
1	GOTERM_BP_DIRECT	GO:0051591	response to cAMP	3	0.0529848	0.00389511	FOS, RELA, STAT1	35	46	16792	31.2894	0.931783	0.0522849	5.70284
1	GOTERM_BP_DIRECT	GO:1902728	positive regulation of growth factor dependent skeletal muscle satellite cell proliferation	2	0.0353232	0.00404557	JAK2, STAT3	35	2	16792	479.771	0.938517	0.0532178	5.91691
1	GOTERM_BP_DIRECT	GO:0042110	T cell activation	3	0.0529848	0.00406308	ITK, FYN, CD3E	35	47	16792	30.6237	0.939256	0.052442	5.9418
1	GOTERM_BP_DIRECT	GO:0043123	positive regulation of I-kappaB kinase/NF-kappaB signaling	4	0.0706464	0.00416262	FYN, RELA, IKBKG, FASLG	35	161	16792	11.9198	0.943293	0.0527084	6.08314
1	GOTERM_BP_DIRECT	GO:0007568	aging	4	0.0706464	0.0044581	FOS, RELA, CREB1, STAT3	35	165	16792	11.6308	0.953766	0.0553365	6.50155
1	GOTERM_BP_DIRECT	GO:0032481	positive regulation of type I interferon production	3	0.0529848	0.00476808	RELA, PTPN22, SYK	35	51	16792	28.2218	0.962682	0.0580348	6.93859
1	GOTERM_BP_DIRECT	GO:0019722	calcium-mediated signaling	3	0.0529848	0.00476808	CCR5, CXCR4, BTK	35	51	16792	28.2218	0.962682	0.0580348	6.93859
1	GOTERM_MF_DIRECT	GO:0003677	DNA binding	10	0.176616	0.00480885	PGR, FOS, AR, RELA, CREB1, ESR1, IRF2, STAT1, AHR, STAT3	35	1674	16881	2.88121	0.60748	0.0416168	5.83465
1	GOTERM_BP_DIRECT	GO:0034097	response to cytokine	3	0.0529848	0.00495253	FOS, IL6ST, STAT1	35	52	16792	27.6791	0.96715	0.0591735	7.19777
1	GOTERM_BP_DIRECT	GO:0016477	cell migration	4	0.0706464	0.00500529	FYN, JAK2, JAK3, CSK	35	172	16792	11.1575	0.968327	0.0587688	7.27177
1	GOTERM_BP_DIRECT	GO:0046777	protein autophosphorylation	4	0.0706464	0.00500529	HCK, JAK2, CSK, SYK	35	172	16792	11.1575	0.968327	0.0587688	7.27177
1	GOTERM_CC_DIRECT	GO:0005667	transcription factor complex	4	0.0706464	0.0054967	FOS, RELA, AHR, CDK2	35	193	18224	10.7914	0.457635	0.0541012	6.04726
1	GOTERM_CC_DIRECT	GO:0034751	aryl hydrocarbon receptor complex	2	0.0353232	0.00558688	HSP90AB1, AHR	35	3	18224	347.124	0.463068	0.0505036	6.14364
1	GOTERM_MF_DIRECT	GO:0003707	steroid hormone receptor activity	3	0.0529848	0.00566466	PGR, AR, ESR1	35	56	16881	25.8383	0.667817	0.0467862	6.83958
1	GOTERM_BP_DIRECT	GO:0071226	cellular response to molecule of fungal origin	2	0.0353232	0.00606239	SYK, BTK	35	3	16792	319.848	0.984757	0.0695913	8.74301
1	GOTERM_BP_DIRECT	GO:0071407	cellular response to organic cyclic compound	3	0.0529848	0.00633421	HSP90AB1, STAT1, STAT3	35	59	16792	24.3952	0.987371	0.0714196	9.11778
1	GOTERM_CC_DIRECT	GO:0005901	caveola	3	0.0529848	0.00652901	HCK, FASLG, JAK2	35	65	18224	24.0316	0.51669	0.0543952	7.14507
1	GOTERM_BP_DIRECT	GO:0006968	cellular defense response	3	0.0529848	0.00697411	ITK, CCR5, RELA	35	62	16792	23.2147	0.991893	0.0771144	9.99438
1	GOTERM_MF_DIRECT	GO:0001948	glycoprotein binding	3	0.0529848	0.00756496	HSP90AB1, FYN, CD4	35	65	16881	22.2607	0.770805	0.0595366	9.03583
1	GOTERM_BP_DIRECT	GO:0007260	tyrosine phosphorylation of STAT protein	2	0.0353232	0.00807525	JAK2, JAK3	35	4	16792	239.886	0.996221	0.0873912	11.4844
1	GOTERM_MF_DIRECT	GO:0001618	virus receptor activity	3	0.0529848	0.0087284	CCR5, CXCR4, CD4	35	70	16881	20.6706	0.817452	0.0657673	10.3569
1	GOTERM_MF_DIRECT	GO:0051117	ATPase binding	3	0.0529848	0.00971321	PGR, AR, ESR1	35	74	16881	19.5533	0.849467	0.0702409	11.4612
1	GOTERM_MF_DIRECT	GO:0019900	kinase binding	3	0.0529848	0.00996682	HSP90AB1, HTT, PTPN22	35	75	16881	19.2926	0.856764	0.0694437	11.7436
1	GOTERM_BP_DIRECT	GO:0006955	immune response	5	0.088308	0.00996872	CCR5, IKBKG, FASLG, CD4, FCGR3A	35	421	16792	5.698	0.998985	0.105218	13.9928
1	GOTERM_BP_DIRECT	GO:0007262	STAT protein import into nucleus	2	0.0353232	0.0100842	JAK2, JAK3	35	5	16792	191.909	0.999063	0.104779	14.1435
1	GOTERM_BP_DIRECT	GO:0001525	angiogenesis	4	0.0706464	0.0102119	PRKCA, MAPK14, FN1, SYK	35	223	16792	8.60577	0.999143	0.104472	14.3101
1	GOTERM_BP_DIRECT	GO:0006357	regulation of transcription from RNA polymerase II promoter	5	0.088308	0.0116737	FOS, MAPK14, CREB1, AHR, STAT3	35	441	16792	5.43959	0.99969	0.116875	16.1946
1	GOTERM_MF_DIRECT	GO:0042608	T cell receptor binding	2	0.0353232	0.0120257	FYN, CD3E	35	6	16881	160.771	0.904356	0.0804086	14.0055
1	GOTERM_BP_DIRECT	GO:0090330	regulation of platelet aggregation	2	0.0353232	0.0120891	PRKCA, SYK	35	6	16792	159.924	0.999768	0.119079	16.723
1	GOTERM_BP_DIRECT	GO:0006919	activation of cysteine-type endopeptidase activity involved in apoptotic process	3	0.0529848	0.0122225	S100A8, FASLG, JAK2	35	83	16792	17.3411	0.999788	0.118633	16.892
1	GOTERM_BP_DIRECT	GO:0006928	movement of cell or subcellular component	3	0.0529848	0.0130781	MAPK14, JAK2, STAT3	35	86	16792	16.7362	0.999883	0.124703	17.9685
1	GOTERM_BP_DIRECT	GO:0006351	transcription, DNA-templated	10	0.176616	0.0134939	PGR, AR, MAPK14, IKBKG, ESR1, FASLG, STAT1, AHR, STAT3, BTK	35	1955	16792	2.45407	0.999913	0.126689	18.487
1	GOTERM_MF_DIRECT	GO:0046982	protein heterodimerization activity	5	0.088308	0.0137117	FOS, CD3E, RELA, IKBKG, AHR	35	465	16881	5.18618	0.931332	0.0882241	15.8179
1	GOTERM_BP_DIRECT	GO:0000122	negative regulation of transcription from RNA polymerase II promoter	6	0.10597	0.0141784	RELA, ESR1, IRF2, FASLG, STAT1, STAT3	35	720	16792	3.9981	0.999946	0.130947	19.3339
1	GOTERM_BP_DIRECT	GO:0007267	cell-cell signaling	4	0.0706464	0.0144869	PGR, AR, CCR5, FASLG	35	254	16792	7.55546	0.999956	0.131864	19.7127
1	GOTERM_BP_DIRECT	GO:0032355	response to estradiol	3	0.0529848	0.0145605	ESR1, CD4, STAT3	35	91	16792	15.8166	0.999959	0.130778	19.803
1	GOTERM_MF_DIRECT	GO:0030235	nitric-oxide synthase regulator activity	2	0.0353232	0.016003	HSP90AB1, ESR1	35	8	16881	120.579	0.956268	0.0990655	18.2246
1	GOTERM_MF_DIRECT	GO:0031730	CCR5 chemokine receptor binding	2	0.0353232	0.016003	STAT1, STAT3	35	8	16881	120.579	0.956268	0.0990655	18.2246
1	GOTERM_BP_DIRECT	GO:0060396	growth hormone receptor signaling pathway	2	0.0353232	0.0160872	JAK2, STAT3	35	8	16792	119.943	0.999986	0.141741	21.6521
1	GOTERM_BP_DIRECT	GO:0007166	cell surface receptor signaling pathway	4	0.0706464	0.0177102	CCR5, CD3E, MAPK14, CD4	35	274	16792	7.00396	0.999995	0.153066	23.5743
1	GOTERM_BP_DIRECT	GO:0046641	positive regulation of alpha-beta T cell proliferation	2	0.0353232	0.0180803	CD3E, SYK	35	9	16792	106.616	0.999996	0.154117	24.0064
1	GOTERM_BP_DIRECT	GO:0070102	interleukin-6-mediated signaling pathway	2	0.0353232	0.0180803	IL6ST, STAT3	35	9	16792	106.616	0.999996	0.154117	24.0064
1	GOTERM_BP_DIRECT	GO:0050764	regulation of phagocytosis	2	0.0353232	0.0180803	HCK, SYK	35	9	16792	106.616	0.999996	0.154117	24.0064
1	GOTERM_BP_DIRECT	GO:0045471	response to ethanol	3	0.0529848	0.0190753	S100A8, FYN, STAT3	35	105	16792	13.7078	0.999998	0.159997	25.1568
1	GOTERM_MF_DIRECT	GO:0043565	sequence-specific DNA binding	5	0.088308	0.0196199	PGR, FOS, AR, CREB1, ESR1	35	518	16881	4.65554	0.978594	0.116623	21.8953
1	GOTERM_MF_DIRECT	GO:0031625	ubiquitin protein ligase binding	4	0.0706464	0.0197299	CXCR4, RELA, IKBKG, PTPN22	35	287	16881	6.72215	0.979055	0.113796	22.0045
1	GOTERM_BP_DIRECT	GO:0000187	activation of MAPK activity	3	0.0529848	0.0197628	CXCR4, MAPK14, IKBKG	35	107	16792	13.4515	0.999999	0.163351	25.9421
1	GOTERM_MF_DIRECT	GO:0051428	peptide hormone receptor binding	2	0.0353232	0.0199647	FYN, JAK2	35	10	16881	96.4629	0.980006	0.111798	22.2372
1	GOTERM_BP_DIRECT	GO:0033160	positive regulation of protein import into nucleus, translocation	2	0.0353232	0.0200696	HSP90AB1, JAK2	35	10	16792	95.9543	0.999999	0.163747	26.29
1	GOTERM_MF_DIRECT	GO:0044325	ion channel binding	3	0.0529848	0.0216727	HSP90AB1, FYN, HTT	35	113	16881	12.8048	0.985746	0.117522	23.9106
1	GOTERM_BP_DIRECT	GO:0071222	cellular response to lipopolysaccharide	3	0.0529848	0.0218869	CCR5, MAPK14, RELA	35	113	16792	12.7373	1	0.175293	28.3202
1	GOTERM_BP_DIRECT	GO:0050868	negative regulation of T cell activation	2	0.0353232	0.0220549	PTPN22, JAK3	35	11	16792	87.2312	1	0.174524	28.5052
1	GOTERM_BP_DIRECT	GO:0032495	response to muramyl dipeptide	2	0.0353232	0.0220549	MAPK14, RELA	35	11	16792	87.2312	1	0.174524	28.5052
1	GOTERM_BP_DIRECT	GO:0030168	platelet activation	3	0.0529848	0.0226152	PRKCA, FYN, SYK	35	115	16792	12.5158	1	0.176585	29.1191
1	GOTERM_BP_DIRECT	GO:0033209	tumor necrosis factor-mediated signaling pathway	3	0.0529848	0.0237264	FASLG, JAK2, STAT1	35	118	16792	12.1976	1	0.182472	30.3219
1	GOTERM_MF_DIRECT	GO:0000983	transcription factor activity, RNA polymerase II core promoter sequence-specific	2	0.0353232	0.0239109	RELA, STAT1	35	12	16881	80.3857	0.99086	0.125537	26.0534
1	GOTERM_BP_DIRECT	GO:0045086	positive regulation of interleukin-2 biosynthetic process	2	0.0353232	0.0240363	CD3E, CD4	35	12	16792	79.9619	1	0.182639	30.6539
1	GOTERM_BP_DIRECT	GO:0006935	chemotaxis	3	0.0529848	0.0252424	CCR5, CXCR4, MAPK14	35	122	16792	11.7977	1	0.188931	31.9322
1	GOTERM_BP_DIRECT	GO:0032516	positive regulation of phosphoprotein phosphatase activity	2	0.0353232	0.0260138	HSP90AB1, JAK2	35	13	16792	73.811	1	0.192124	32.7382
1	GOTERM_BP_DIRECT	GO:0097296	activation of cysteine-type endopeptidase activity involved in apoptotic signaling pathway	2	0.0353232	0.0260138	FASLG, JAK2	35	13	16792	73.811	1	0.192124	32.7382
1	GOTERM_CC_DIRECT	GO:0048471	perinuclear region of cytoplasm	5	0.088308	0.0275683	PRKCA, PTPN22, FASLG, STAT1, BTK	35	621	18224	4.19232	0.955088	0.198801	27.1213
1	GOTERM_BP_DIRECT	GO:0045579	positive regulation of B cell differentiation	2	0.0353232	0.0279875	SYK, BTK	35	14	16792	68.5388	1	0.203153	34.7599
1	GOTERM_BP_DIRECT	GO:0035729	cellular response to hepatocyte growth factor stimulus	2	0.0353232	0.0279875	RELA, CREB1	35	14	16792	68.5388	1	0.203153	34.7599
1	GOTERM_BP_DIRECT	GO:0043524	negative regulation of neuron apoptotic process	3	0.0529848	0.0292006	HSP90AB1, FYN, JAK2	35	132	16792	10.9039	1	0.208922	35.9743
1	GOTERM_CC_DIRECT	GO:0005856	cytoskeleton	4	0.0706464	0.0314342	S100A8, HCK, JAK2, JAK3	35	371	18224	5.61386	0.971138	0.210494	30.3338
1	GOTERM_BP_DIRECT	GO:0010613	positive regulation of cardiac muscle hypertrophy	2	0.0353232	0.0319231	PRKCA, IL6ST	35	16	16792	59.9714	1	0.224037	38.6232
1	GOTERM_BP_DIRECT	GO:0008360	regulation of cell shape	3	0.0529848	0.0325343	FYN, HCK, FN1	35	140	16792	10.2808	1	0.225613	39.2038
1	GOTERM_BP_DIRECT	GO:0002407	dendritic cell chemotaxis	2	0.0353232	0.0338851	CCR5, CXCR4	35	17	16792	56.4437	1	0.23166	40.4684
1	GOTERM_BP_DIRECT	GO:0060749	mammary gland alveolus development	2	0.0353232	0.0338851	AR, ESR1	35	17	16792	56.4437	1	0.23166	40.4684
1	GOTERM_BP_DIRECT	GO:0042523	positive regulation of tyrosine phosphorylation of Stat5 protein	2	0.0353232	0.0338851	FYN, JAK2	35	17	16792	56.4437	1	0.23166	40.4684
1	GOTERM_BP_DIRECT	GO:0036120	cellular response to platelet-derived growth factor stimulus	2	0.0353232	0.0358432	FYN, CREB1	35	18	16792	53.3079	1	0.241162	42.2582
1	GOTERM_BP_DIRECT	GO:0008283	cell proliferation	4	0.0706464	0.0373393	AR, IRF2, STAT3, SYK	35	366	16792	5.2434	1	0.24767	43.5917
1	GOTERM_MF_DIRECT	GO:0043548	phosphatidylinositol 3-kinase binding	2	0.0353232	0.0376017	FYN, JAK2	35	19	16881	50.7699	0.99941	0.186606	37.9973
1	GOTERM_BP_DIRECT	GO:0045672	positive regulation of osteoclast differentiation	2	0.0353232	0.0377975	FOS, CREB1	35	19	16792	50.5023	1	0.248017	43.9943
1	GOTERM_BP_DIRECT	GO:0043536	positive regulation of blood vessel endothelial cell migration	2	0.0353232	0.0377975	PRKCA, MAPK14	35	19	16792	50.5023	1	0.248017	43.9943
1	GOTERM_BP_DIRECT	GO:0006367	transcription initiation from RNA polymerase II promoter	3	0.0529848	0.0378014	PGR, AR, ESR1	35	152	16792	9.46917	1	0.245756	43.9977
1	GOTERM_MF_DIRECT	GO:0004674	protein serine/threonine kinase activity	4	0.0706464	0.0394235	PRKCA, MAPK14, CDK2, SYK	35	376	16881	5.131	0.999591	0.190138	39.4452
1	GOTERM_BP_DIRECT	GO:0034614	cellular response to reactive oxygen species	2	0.0353232	0.039748	FOS, BTK	35	20	16792	47.9771	1	0.254527	45.6783
1	GOTERM_CC_DIRECT	GO:0005911	cell-cell junction	3	0.0529848	0.040788	ITK, CD3E, CSK	35	172	18224	9.08173	0.990171	0.250912	37.5797
1	GOTERM_MF_DIRECT	GO:0003682	chromatin binding	4	0.0706464	0.0434568	FOS, AR, RELA, ESR1	35	391	16881	4.93416	0.999819	0.202939	42.541
1	GOTERM_BP_DIRECT	GO:0008285	negative regulation of cell proliferation	4	0.0706464	0.0454351	AR, JAK2, CSK, STAT3	35	396	16792	4.84618	1	0.283407	50.3226
1	GOTERM_BP_DIRECT	GO:0070372	regulation of ERK1 and ERK2 cascade	2	0.0353232	0.0494428	FN1, SYK	35	25	16792	38.3817	1	0.302082	53.3698
1	GOTERM_BP_DIRECT	GO:0060338	regulation of type I interferon-mediated signaling pathway	2	0.0353232	0.0513703	HSP90AB1, STAT1	35	26	16792	36.9055	1	0.309427	54.7724
1	GOTERM_BP_DIRECT	GO:0007596	blood coagulation	3	0.0529848	0.0532891	FYN, IRF2, JAK2	35	184	16792	7.82236	1	0.316525	56.1294
1	GOTERM_BP_DIRECT	GO:0010033	response to organic substance	2	0.0353232	0.055214	RELA, CREB1	35	28	16792	34.2694	1	0.323459	57.4525
1	GOTERM_MF_DIRECT	GO:0005164	tumor necrosis factor receptor binding	2	0.0353232	0.0568372	FASLG, STAT1	35	29	16881	33.2631	0.999988	0.252545	51.7986
1	GOTERM_MF_DIRECT	GO:0042803	protein homodimerization activity	5	0.088308	0.0576387	IL6ST, RELA, IKBKG, CD4, STAT1	35	730	16881	3.30352	0.99999	0.250184	52.307
1	GOTERM_BP_DIRECT	GO:0030217	T cell differentiation	2	0.0353232	0.0590426	PTPN22, CD4	35	30	16792	31.9848	1	0.339365	59.9741
1	GOTERM_BP_DIRECT	GO:0010803	regulation of tumor necrosis factor-mediated signaling pathway	2	0.0353232	0.0590426	IKBKG, SYK	35	30	16792	31.9848	1	0.339365	59.9741
1	GOTERM_BP_DIRECT	GO:0042177	negative regulation of protein catabolic process	2	0.0353232	0.0628561	FYN, RELA	35	32	16792	29.9857	1	0.354598	62.3465
1	GOTERM_MF_DIRECT	GO:0004871	signal transducer activity	3	0.0529848	0.0633419	IKBKG, STAT1, STAT3	35	204	16881	7.09286	0.999997	0.26628	55.7844
1	GOTERM_BP_DIRECT	GO:0043066	negative regulation of apoptotic process	4	0.0706464	0.0636917	IL6ST, RELA, HCK, STAT3	35	455	16792	4.21777	1	0.355699	62.8485
1	GOTERM_CC_DIRECT	GO:0030424	axon	3	0.0529848	0.0642489	HTT, CREB1, STAT1	35	222	18224	7.03629	0.999371	0.351822	52.8351
1	GOTERM_BP_DIRECT	GO:0070555	response to interleukin-1	2	0.0353232	0.0647572	PRKCA, RELA	35	33	16792	29.0771	1	0.357825	63.4795
1	GOTERM_BP_DIRECT	GO:0007155	cell adhesion	4	0.0706464	0.0650377	PRKCA, HCK, CD4, FN1	35	459	16792	4.18101	1	0.356377	63.644
1	GOTERM_CC_DIRECT	GO:0005768	endosome	3	0.0529848	0.0657752	CCR5, FYN, CDK2	35	225	18224	6.94248	0.999475	0.34267	53.6985
1	GOTERM_BP_DIRECT	GO:0030154	cell differentiation	4	0.0706464	0.066056	FYN, HCK, JAK2, CSK	35	462	16792	4.15387	1	0.358251	64.2352
1	GOTERM_CC_DIRECT	GO:0070062	extracellular exosome	10	0.176616	0.0677657	PRKCA, HSP90AB1, S100A8, CXCR4, IL6ST, MAPK14, FASLG, FCGR3A, CSK, FN1	35	2811	18224	1.85231	0.999586	0.336314	54.8027
1	GOTERM_BP_DIRECT	GO:0001890	placenta development	2	0.0353232	0.0685483	HSP90AB1, MAPK14	35	35	16792	27.4155	1	0.366562	65.6445
1	GOTERM_MF_DIRECT	GO:0004896	cytokine receptor activity	2	0.0353232	0.0700794	IL6ST, CSF2RB	35	36	16881	26.7952	0.999999	0.285092	59.5913
1	GOTERM_BP_DIRECT	GO:0006953	acute-phase response	2	0.0353232	0.0760856	STAT3, FN1	35	39	16792	24.6037	1	0.395966	69.5978
1	GOTERM_BP_DIRECT	GO:0032570	response to progesterone	2	0.0353232	0.0760856	FOS, RELA	35	39	16792	24.6037	1	0.395966	69.5978
1	GOTERM_BP_DIRECT	GO:0043124	negative regulation of I-kappaB kinase/NF-kappaB signaling	2	0.0353232	0.0779607	ESR1, STAT1	35	40	16792	23.9886	1	0.400898	70.513
1	GOTERM_BP_DIRECT	GO:0097191	extrinsic apoptotic signaling pathway	2	0.0353232	0.0816998	FASLG, JAK2	35	42	16792	22.8463	1	0.413205	72.2618
1	GOTERM_MF_DIRECT	GO:0008270	zinc ion binding	6	0.10597	0.0827715	PRKCA, PGR, AR, S100A8, ESR1, CD4	35	1169	16881	2.47552	1	0.322807	65.9559
1	GOTERM_BP_DIRECT	GO:0032870	cellular response to hormone stimulus	2	0.0353232	0.0872808	FOS, STAT3	35	45	16792	21.3232	1	0.432244	74.6928
2	GOTERM_BP_DIRECT	GO:0030168	platelet activation	6	28.5714	1.49e-07	FGG, FGB, LCK, F2, ITGB3, PIK3R1	20	115	16792	43.8052	8e-05	8e-05	0.000216
2	GOTERM_BP_DIRECT	GO:0050853	B cell receptor signaling pathway	5	23.8095	3.57e-07	BCL2, LCK, CTLA4, ZAP70, ABL1	20	54	16792	77.7407	0.000192	9.61e-05	0.00052
2	GOTERM_BP_DIRECT	GO:0050852	T cell receptor signaling pathway	6	28.5714	5.23e-07	LCK, ZAP70, PDE4D, IKBKB, TRAT1, PIK3R1	20	148	16792	34.0378	0.000281	9.38e-05	0.000761
2	GOTERM_BP_DIRECT	GO:0007596	blood coagulation	6	28.5714	1.54e-06	FGG, FGB, F13A1, F2, PRKACA, ITGB3	20	184	16792	27.3783	0.000826	0.000207	0.00223443
2	GOTERM_BP_DIRECT	GO:0070527	platelet aggregation	4	19.0476	1.27e-05	FGG, FGB, PDGFRA, ITGB3	20	41	16792	81.9122	0.00683125	0.00137	0.0185348
2	GOTERM_MF_DIRECT	GO:0046934	phosphatidylinositol-4,5-bisphosphate 3-kinase activity	4	19.0476	4.38e-05	LCK, PDGFRA, TRAT1, PIK3R1	20	62	16881	54.4548	0.00515969	0.00515969	0.0501589
2	GOTERM_BP_DIRECT	GO:0014066	regulation of phosphatidylinositol 3-kinase signaling	4	19.0476	8.86e-05	LCK, PDGFRA, TRAT1, PIK3R1	20	78	16792	43.0564	0.0465266	0.00790917	0.128756
2	GOTERM_BP_DIRECT	GO:0046854	phosphatidylinositol phosphorylation	4	19.0476	0.000154	LCK, PDGFRA, TRAT1, PIK3R1	20	94	16792	35.7277	0.0796441	0.0117864	0.224184
2	GOTERM_BP_DIRECT	GO:0002576	platelet degranulation	4	19.0476	0.000202	FGG, FGB, F13A1, ITGB3	20	103	16792	32.6058	0.10309	0.0135079	0.293785
2	GOTERM_BP_DIRECT	GO:0048015	phosphatidylinositol-mediated signaling	4	19.0476	0.00022	LCK, PDGFRA, TRAT1, PIK3R1	20	106	16792	31.683	0.111688	0.0130729	0.319754
2	GOTERM_BP_DIRECT	GO:0042730	fibrinolysis	3	14.2857	0.000251	FGG, FGB, F2	20	21	16792	119.943	0.126556	0.01344	0.365242
2	GOTERM_BP_DIRECT	GO:0050900	leukocyte migration	4	19.0476	0.000333	LCK, F2, ITGB3, PIK3R1	20	122	16792	27.5279	0.164056	0.0161584	0.483407
2	GOTERM_BP_DIRECT	GO:2000352	negative regulation of endothelial cell apoptotic process	3	14.2857	0.000451	FGG, FGB, ABL1	20	28	16792	89.9571	0.215287	0.0200003	0.653456
2	GOTERM_MF_DIRECT	GO:0005102	receptor binding	5	23.8095	0.000568	FGG, FGB, F2, ZAP70, ABL1	20	353	16881	11.9554	0.0648635	0.0329754	0.648306
2	GOTERM_CC_DIRECT	GO:0072562	blood microparticle	4	19.0476	0.000584	FGG, FGB, F13A1, F2	21	152	18224	22.8371	0.051247	0.051247	0.633867
2	GOTERM_BP_DIRECT	GO:0002250	adaptive immune response	4	19.0476	0.000586	FGB, CTLA4, ZAP70, TRAT1	20	148	16792	22.6919	0.27053	0.0239723	0.84938
2	GOTERM_BP_DIRECT	GO:0045907	positive regulation of vasoconstriction	3	14.2857	0.00059	FGG, FGB, ABL1	20	32	16792	78.7125	0.271875	0.0224082	0.854331
2	GOTERM_BP_DIRECT	GO:2001244	positive regulation of intrinsic apoptotic signaling pathway	3	14.2857	0.000627	BCL2, LCK, TP53	20	33	16792	76.3273	0.28647	0.0222508	0.908605
2	GOTERM_MF_DIRECT	GO:0005515	protein binding	18	85.7143	0.000664	CAST, TP53, CTLA4, PDE4D, MAPK11, ITGB3, FGG, FGB, BCL2, LCK, F2, ZAP70, PDGFRA, PRKACA, IKBKB, ABL1, PIK3R1, TWIST1	20	8785	16881	1.72941	0.0753914	0.0257899	0.757343
2	GOTERM_MF_DIRECT	GO:0005524	ATP binding	8	38.0952	0.000817	LCK, PDGFRA, TP53, ZAP70, PRKACA, MAPK11, IKBKB, ABL1	20	1495	16881	4.51666	0.0919336	0.0238211	0.930954
2	GOTERM_BP_DIRECT	GO:0038083	peptidyl-tyrosine autophosphorylation	3	14.2857	0.000922	LCK, ZAP70, ABL1	20	40	16792	62.97	0.391252	0.0305457	1.33327
2	GOTERM_BP_DIRECT	GO:0070374	positive regulation of ERK1 and ERK2 cascade	4	19.0476	0.000954	FGG, FGB, PDGFRA, ABL1	20	175	16792	19.1909	0.40144	0.0297387	1.37829
2	GOTERM_MF_DIRECT	GO:0004715	non-membrane spanning protein tyrosine kinase activity	3	14.2857	0.00120607	LCK, ZAP70, ABL1	20	46	16881	55.0467	0.132727	0.0280786	1.37161
2	GOTERM_BP_DIRECT	GO:0045087	innate immune response	5	23.8095	0.0012109	FGB, LCK, ZAP70, IKBKB, ABL1	20	430	16792	9.76279	0.478923	0.0355664	1.74732
2	GOTERM_CC_DIRECT	GO:0005829	cytosol	11	52.381	0.00121309	CAST, BCL2, LCK, TP53, ZAP70, PRKACA, MAPK11, PDE4D, IKBKB, ABL1, PIK3R1	21	3315	18224	2.87961	0.103489	0.0531571	1.31181
2	GOTERM_BP_DIRECT	GO:0008630	intrinsic apoptotic signaling pathway in response to DNA damage	3	14.2857	0.001272	BCL2, ABL1, PIK3R1	20	47	16792	53.5915	0.495796	0.035399	1.83473
2	GOTERM_BP_DIRECT	GO:0043066	negative regulation of apoptotic process	5	23.8095	0.00149207	BCL2, TP53, IKBKB, PIK3R1, TWIST1	20	455	16792	9.22637	0.552166	0.0393706	2.14896
2	GOTERM_BP_DIRECT	GO:0006468	protein phosphorylation	5	23.8095	0.00150419	LCK, ZAP70, PRKACA, IKBKB, PIK3R1	20	456	16792	9.20614	0.555081	0.0378307	2.16623
2	GOTERM_BP_DIRECT	GO:0006974	cellular response to DNA damage stimulus	4	19.0476	0.00156799	BCL2, TP53, CTLA4, ABL1	20	208	16792	16.1462	0.570117	0.0376477	2.25715
2	GOTERM_MF_DIRECT	GO:0046982	protein heterodimerization activity	5	23.8095	0.00158535	BCL2, TP53, IKBKB, PIK3R1, TWIST1	20	465	16881	9.07581	0.170739	0.0307215	1.79939
2	GOTERM_CC_DIRECT	GO:0031093	platelet alpha granule lumen	3	14.2857	0.00164097	FGG, FGB, F13A1	21	55	18224	47.3351	0.137404	0.0480754	1.77077
2	GOTERM_CC_DIRECT	GO:0005886	plasma membrane	12	57.1429	0.00166211	FGG, FGB, LCK, F2, PDGFRA, CTLA4, ZAP70, LRBA, PRKACA, ITGB3, TRAT1, PIK3R1	21	4121	18224	2.52699	0.139046	0.0367367	1.79339
2	GOTERM_MF_DIRECT	GO:0050839	cell adhesion molecule binding	3	14.2857	0.00218004	FGG, FGB, ITGB3	20	62	16881	40.8411	0.227039	0.0361209	2.46672
2	GOTERM_MF_DIRECT	GO:0019903	protein phosphatase binding	3	14.2857	0.00225001	LCK, TP53, PIK3R1	20	63	16881	40.1929	0.233408	0.0326792	2.54496
2	GOTERM_CC_DIRECT	GO:0031234	extrinsic component of cytoplasmic side of plasma membrane	3	14.2857	0.00249584	LCK, ZAP70, ABL1	21	68	18224	38.2857	0.201409	0.0439846	2.68194
2	GOTERM_BP_DIRECT	GO:0048010	vascular endothelial growth factor receptor signaling pathway	3	14.2857	0.00295739	MAPK11, ITGB3, PIK3R1	20	72	16792	34.9833	0.796774	0.0669344	4.21747
2	GOTERM_BP_DIRECT	GO:0031295	T cell costimulation	3	14.2857	0.00346058	LCK, CTLA4, PIK3R1	20	78	16792	32.2923	0.845107	0.0747666	4.91835
2	GOTERM_MF_DIRECT	GO:0008134	transcription factor binding	4	19.0476	0.00373921	BCL2, TP53, PIK3R1, TWIST1	20	284	16881	11.888	0.357285	0.0479304	4.19671
2	GOTERM_BP_DIRECT	GO:0050731	positive regulation of peptidyl-tyrosine phosphorylation	3	14.2857	0.00381675	TP53, ITGB3, ABL1	20	82	16792	30.7171	0.872206	0.0789985	5.41156
2	GOTERM_MF_DIRECT	GO:0031625	ubiquitin protein ligase binding	4	19.0476	0.00385117	BCL2, TP53, PRKACA, PDE4D	20	287	16881	11.7638	0.365752	0.0445105	4.31985
2	GOTERM_BP_DIRECT	GO:0016032	viral process	4	19.0476	0.00438372	LCK, PDGFRA, TP53, PIK3R1	20	299	16792	11.2321	0.905921	0.0868989	6.19176
2	GOTERM_BP_DIRECT	GO:0072378	blood coagulation, fibrin clot formation	2	9.52381	0.00451869	FGG, FGB	20	4	16792	419.8	0.912539	0.086291	6.37661
2	GOTERM_BP_DIRECT	GO:0007160	cell-matrix adhesion	3	14.2857	0.00457814	FGG, FGB, ITGB3	20	90	16792	27.9867	0.915305	0.0843927	6.45792
2	GOTERM_BP_DIRECT	GO:0007169	transmembrane receptor protein tyrosine kinase signaling pathway	3	14.2857	0.00519157	LCK, ZAP70, TRAT1	20	96	16792	26.2375	0.939211	0.0920477	7.29309
2	GOTERM_BP_DIRECT	GO:0071456	cellular response to hypoxia	3	14.2857	0.00519157	BCL2, TP53, TWIST1	20	96	16792	26.2375	0.939211	0.0920477	7.29309
2	GOTERM_MF_DIRECT	GO:0002020	protease binding	3	14.2857	0.00567186	BCL2, TP53, ITGB3	20	101	16881	25.0708	0.488897	0.0591925	6.30222
2	GOTERM_CC_DIRECT	GO:0016020	membrane	8	38.0952	0.00688077	CAST, BCL2, PDGFRA, CTLA4, LRBA, PRKACA, PDE4D, PIK3R1	21	2200	18224	3.15567	0.462813	0.0983856	7.23612
2	GOTERM_MF_DIRECT	GO:0004672	protein kinase activity	4	19.0476	0.00717667	PDGFRA, MAPK11, IKBKB, ABL1	20	359	16881	9.40446	0.572542	0.0683751	7.91229
2	GOTERM_BP_DIRECT	GO:0007165	signal transduction	6	28.5714	0.00804666	FGG, FGB, MAPK11, PDE4D, TRAT1, PIK3R1	20	1161	16792	4.33902	0.987049	0.13488	11.0897
2	GOTERM_MF_DIRECT	GO:0019901	protein kinase binding	4	19.0476	0.00814933	LCK, TP53, PRKACA, IKBKB	20	376	16881	8.97926	0.61923	0.0715826	8.93951
2	GOTERM_BP_DIRECT	GO:0001934	positive regulation of protein phosphorylation	3	14.2857	0.0089213	F2, ITGB3, ABL1	20	127	16792	19.8331	0.991943	0.144032	12.2234
2	GOTERM_BP_DIRECT	GO:0090277	positive regulation of peptide hormone secretion	2	9.52381	0.00901804	FGG, FGB	20	8	16792	209.9	0.992355	0.141272	12.348
2	GOTERM_BP_DIRECT	GO:0050862	positive regulation of T cell receptor signaling pathway	2	9.52381	0.00901804	LCK, TRAT1	20	8	16792	209.9	0.992355	0.141272	12.348
2	GOTERM_BP_DIRECT	GO:0010544	negative regulation of platelet activation	2	9.52381	0.00901804	F2, PDGFRA	20	8	16792	209.9	0.992355	0.141272	12.348
2	GOTERM_MF_DIRECT	GO:0004713	protein tyrosine kinase activity	3	14.2857	0.00965026	LCK, ZAP70, ABL1	20	133	16881	19.0387	0.681541	0.0784819	10.5041
2	GOTERM_CC_DIRECT	GO:0005577	fibrinogen complex	2	9.52381	0.00983599	FGG, FGB	21	9	18224	192.847	0.589189	0.119344	10.1953
2	GOTERM_BP_DIRECT	GO:0031639	plasminogen activation	2	9.52381	0.0101399	FGG, FGB	20	9	16792	186.578	0.995844	0.153084	13.7806
2	GOTERM_MF_DIRECT	GO:0005068	transmembrane receptor protein tyrosine kinase adaptor activity	2	9.52381	0.0112014	TRAT1, PIK3R1	20	10	16881	168.81	0.735317	0.084802	12.0953
2	GOTERM_BP_DIRECT	GO:0046902	regulation of mitochondrial membrane permeability	2	9.52381	0.0112605	BCL2, TP53	20	10	16792	167.92	0.99774	0.164054	15.1898
2	GOTERM_CC_DIRECT	GO:0005783	endoplasmic reticulum	5	23.8095	0.0114513	CAST, BCL2, TP53, LRBA, ABL1	21	828	18224	5.2404	0.645329	0.121527	11.7763
2	GOTERM_BP_DIRECT	GO:2000773	negative regulation of cellular senescence	2	9.52381	0.0123799	ABL1, TWIST1	20	11	16792	152.655	0.998771	0.174267	16.5761
2	GOTERM_BP_DIRECT	GO:0034116	positive regulation of heterotypic cell-cell adhesion	2	9.52381	0.0123799	FGG, FGB	20	11	16792	152.655	0.998771	0.174267	16.5761
2	GOTERM_BP_DIRECT	GO:0018108	peptidyl-tyrosine phosphorylation	3	14.2857	0.0127411	PDGFRA, ZAP70, ABL1	20	153	16792	16.4627	0.998991	0.17439	17.0189
2	GOTERM_BP_DIRECT	GO:0071872	cellular response to epinephrine stimulus	2	9.52381	0.0134981	PRKACA, PDE4D	20	12	16792	139.933	0.999332	0.179307	17.9398
2	GOTERM_BP_DIRECT	GO:0051258	protein polymerization	2	9.52381	0.0146151	FGG, FGB	20	13	16792	129.169	0.999637	0.188155	19.2813
2	GOTERM_CC_DIRECT	GO:0031091	platelet alpha granule	2	9.52381	0.0152606	FGG, FGB	21	14	18224	123.973	0.749437	0.142542	15.4051
2	GOTERM_BP_DIRECT	GO:0046777	protein autophosphorylation	3	14.2857	0.0159097	PDGFRA, PRKACA, ABL1	20	172	16792	14.6442	0.999821	0.198474	20.8105
2	GOTERM_MF_DIRECT	GO:0005161	platelet-derived growth factor receptor binding	2	9.52381	0.0167574	PDGFRA, ITGB3	20	15	16881	112.54	0.863868	0.117179	17.585
2	GOTERM_CC_DIRECT	GO:0042101	T cell receptor complex	2	9.52381	0.01958	ZAP70, TRAT1	21	18	18224	96.4233	0.831308	0.163031	19.3555
2	GOTERM_BP_DIRECT	GO:0043623	cellular protein complex assembly	2	9.52381	0.0201823	FGG, FGB	20	18	16792	93.2889	0.999983	0.239841	25.668
2	GOTERM_BP_DIRECT	GO:2000249	regulation of actin cytoskeleton reorganization	2	9.52381	0.0201823	PDGFRA, ABL1	20	18	16792	93.2889	0.999983	0.239841	25.668
2	GOTERM_BP_DIRECT	GO:0030198	extracellular matrix organization	3	14.2857	0.0203444	FGG, FGB, ITGB3	20	196	16792	12.851	0.999984	0.2364	25.8467
2	GOTERM_CC_DIRECT	GO:0045121	membrane raft	3	14.2857	0.0211349	LCK, ZAP70, IKBKB	21	206	18224	12.638	0.853764	0.160355	20.736
2	GOTERM_MF_DIRECT	GO:0043548	phosphatidylinositol 3-kinase binding	2	9.52381	0.0211809	LCK, PIK3R1	20	19	16881	88.8474	0.920038	0.138086	21.7301
2	GOTERM_BP_DIRECT	GO:0060314	regulation of ryanodine-sensitive calcium-release channel activity	2	9.52381	0.0212921	PRKACA, PDE4D	20	19	16792	88.3789	0.999991	0.24095	26.8836
2	GOTERM_BP_DIRECT	GO:0046827	positive regulation of protein export from nucleus	2	9.52381	0.0212921	TP53, PRKACA	20	19	16792	88.3789	0.999991	0.24095	26.8836
2	GOTERM_BP_DIRECT	GO:0050850	positive regulation of calcium-mediated signaling	2	9.52381	0.0224008	ZAP70, TRAT1	20	20	16792	83.96	0.999995	0.246824	28.0794
2	GOTERM_CC_DIRECT	GO:0009897	external side of plasma membrane	3	14.2857	0.0224963	FGG, FGB, CTLA4	21	213	18224	12.2227	0.87098	0.156883	21.927
2	GOTERM_BP_DIRECT	GO:0045921	positive regulation of exocytosis	2	9.52381	0.0235082	FGG, FGB	20	21	16792	79.9619	0.999997	0.25239	29.2557
2	GOTERM_BP_DIRECT	GO:0051149	positive regulation of muscle cell differentiation	2	9.52381	0.0268235	MAPK11, ABL1	20	24	16792	69.9667	1	0.277523	32.6708
2	GOTERM_CC_DIRECT	GO:0034704	calcium channel complex	2	9.52381	0.0270957	PRKACA, PDE4D	21	25	18224	69.4248	0.915606	0.173184	25.8317
2	GOTERM_BP_DIRECT	GO:0007569	cell aging	2	9.52381	0.0279262	BCL2, TP53	20	25	16792	67.168	1	0.281983	33.7722
2	GOTERM_BP_DIRECT	GO:0071158	positive regulation of cell cycle arrest	2	9.52381	0.0279262	TP53, PRKACA	20	25	16792	67.168	1	0.281983	33.7722
2	GOTERM_MF_DIRECT	GO:0051721	protein phosphatase 2A binding	2	9.52381	0.0299714	BCL2, TP53	20	27	16881	62.5222	0.972421	0.180847	29.4078
2	GOTERM_BP_DIRECT	GO:0051281	positive regulation of release of sequestered calcium ion into cytosol	2	9.52381	0.0301281	F2, ABL1	20	27	16792	62.1926	1	0.295433	35.9216
2	GOTERM_BP_DIRECT	GO:0042149	cellular response to glucose starvation	2	9.52381	0.0323252	BCL2, TP53	20	29	16792	57.9034	1	0.308089	38.0014
2	GOTERM_BP_DIRECT	GO:2000379	positive regulation of reactive oxygen species metabolic process	2	9.52381	0.0334221	F2, TP53	20	30	16792	55.9733	1	0.311495	39.016
2	GOTERM_BP_DIRECT	GO:1900740	positive regulation of protein insertion into mitochondrial membrane involved in apoptotic signaling pathway	2	9.52381	0.0334221	BCL2, TP53	20	30	16792	55.9733	1	0.311495	39.016
2	GOTERM_BP_DIRECT	GO:0030217	T cell differentiation	2	9.52381	0.0334221	LCK, ZAP70	20	30	16792	55.9733	1	0.311495	39.016
2	GOTERM_BP_DIRECT	GO:0048701	embryonic cranial skeleton morphogenesis	2	9.52381	0.0345177	PDGFRA, TWIST1	20	31	16792	54.1677	1	0.31475	40.014
2	GOTERM_BP_DIRECT	GO:0010332	response to gamma radiation	2	9.52381	0.0345177	BCL2, TP53	20	31	16792	54.1677	1	0.31475	40.014
2	GOTERM_BP_DIRECT	GO:0010628	positive regulation of gene expression	3	14.2857	0.034828	TP53, MAPK11, TWIST1	20	262	16792	9.61374	1	0.31199	40.2939
2	GOTERM_BP_DIRECT	GO:1900026	positive regulation of substrate adhesion-dependent cell spreading	2	9.52381	0.0356121	FGG, FGB	20	32	16792	52.475	1	0.312827	40.9957
2	GOTERM_BP_DIRECT	GO:0051480	regulation of cytosolic calcium ion concentration	2	9.52381	0.0356121	F2, PRKACA	20	32	16792	52.475	1	0.312827	40.9957
2	GOTERM_CC_DIRECT	GO:0001772	immunological synapse	2	9.52381	0.0366782	LCK, ZAP70	21	34	18224	51.0476	0.965372	0.213546	33.4033
2	GOTERM_BP_DIRECT	GO:0002027	regulation of heart rate	2	9.52381	0.0367054	PRKACA, PDE4D	20	33	16792	50.8848	1	0.315868	41.9614
2	GOTERM_BP_DIRECT	GO:1902042	negative regulation of extrinsic apoptotic signaling pathway via death domain receptors	2	9.52381	0.0367054	FGG, FGB	20	33	16792	50.8848	1	0.315868	41.9614
2	GOTERM_BP_DIRECT	GO:0048536	spleen development	2	9.52381	0.0399782	BCL2, ABL1	20	36	16792	46.6444	1	0.334011	44.7651
2	GOTERM_BP_DIRECT	GO:0050714	positive regulation of protein secretion	2	9.52381	0.0399782	FGG, FGB	20	36	16792	46.6444	1	0.334011	44.7651
2	GOTERM_BP_DIRECT	GO:0034446	substrate adhesion-dependent cell spreading	2	9.52381	0.0421542	ITGB3, ABL1	20	38	16792	44.1895	1	0.343799	46.5589
2	GOTERM_BP_DIRECT	GO:0018107	peptidyl-threonine phosphorylation	2	9.52381	0.0421542	BCL2, PRKACA	20	38	16792	44.1895	1	0.343799	46.5589
2	GOTERM_BP_DIRECT	GO:0008625	extrinsic apoptotic signaling pathway via death domain receptors	2	9.52381	0.0421542	BCL2, PIK3R1	20	38	16792	44.1895	1	0.343799	46.5589
2	GOTERM_BP_DIRECT	GO:0043065	positive regulation of apoptotic process	3	14.2857	0.044542	TP53, CTLA4, ABL1	20	300	16792	8.396	1	0.35451	48.4647
2	GOTERM_BP_DIRECT	GO:0042493	response to drug	3	14.2857	0.045618	BCL2, LCK, ABL1	20	304	16792	8.28553	1	0.356414	49.3026
2	GOTERM_MF_DIRECT	GO:0042803	protein homodimerization activity	4	19.0476	0.0465721	BCL2, PDGFRA, IKBKB, TWIST1	20	730	16881	4.62493	0.996403	0.256353	42.0622
2	GOTERM_BP_DIRECT	GO:0043525	positive regulation of neuron apoptotic process	2	9.52381	0.0475738	TP53, ABL1	20	43	16792	39.0512	1	0.363729	50.7934
2	GOTERM_BP_DIRECT	GO:0048538	thymus development	2	9.52381	0.0475738	BCL2, ABL1	20	43	16792	39.0512	1	0.363729	50.7934
2	GOTERM_BP_DIRECT	GO:0034644	cellular response to UV	2	9.52381	0.0486543	TP53, PIK3R1	20	44	16792	38.1636	1	0.365436	51.5992
2	GOTERM_MF_DIRECT	GO:0042802	identical protein binding	4	19.0476	0.0496368	BCL2, LCK, TP53, ITGB3	20	749	16881	4.50761	0.99754	0.25946	44.1581
2	GOTERM_BP_DIRECT	GO:0032760	positive regulation of tumor necrosis factor production	2	9.52381	0.0518886	PIK3R1, TWIST1	20	47	16792	35.7277	1	0.379837	53.9389
2	GOTERM_MF_DIRECT	GO:0097110	scaffold protein binding	2	9.52381	0.0526921	PDE4D, IKBKB	20	48	16881	35.1688	0.998317	0.262261	46.1785
2	GOTERM_MF_DIRECT	GO:0019899	enzyme binding	3	14.2857	0.0532021	TP53, PDE4D, ITGB3	20	333	16881	7.60405	0.998421	0.254148	46.5092
2	GOTERM_BP_DIRECT	GO:0048146	positive regulation of fibroblast proliferation	2	9.52381	0.0593949	PDGFRA, ABL1	20	54	16792	31.0963	1	0.417278	58.969
2	GOTERM_BP_DIRECT	GO:0016049	cell growth	2	9.52381	0.0615292	BCL2, ITGB3	20	56	16792	29.9857	1	0.423654	60.3029
2	GOTERM_BP_DIRECT	GO:0007173	epidermal growth factor receptor signaling pathway	2	9.52381	0.0615292	ABL1, PIK3R1	20	56	16792	29.9857	1	0.423654	60.3029
2	GOTERM_BP_DIRECT	GO:0051592	response to calcium ion	2	9.52381	0.0636589	FGG, FGB	20	58	16792	28.9517	1	0.429762	61.5936
2	GOTERM_MF_DIRECT	GO:0004674	protein serine/threonine kinase activity	3	14.2857	0.0659503	PRKACA, MAPK11, IKBKB	20	376	16881	6.73444	0.999681	0.295331	54.1961
2	GOTERM_BP_DIRECT	GO:0014068	positive regulation of phosphatidylinositol 3-kinase signaling	2	9.52381	0.0710768	F2, PDGFRA	20	65	16792	25.8338	1	0.461941	65.7904
2	GOTERM_BP_DIRECT	GO:0007265	Ras protein signal transduction	2	9.52381	0.0763412	TP53, MAPK11	20	70	16792	23.9886	1	0.481747	68.5052
2	GOTERM_MF_DIRECT	GO:0051117	ATPase binding	2	9.52381	0.0801242	LCK, PDE4D	20	74	16881	22.8122	0.999948	0.336763	61.5494
2	GOTERM_BP_DIRECT	GO:0034976	response to endoplasmic reticulum stress	2	9.52381	0.0815774	ABL1, PIK3R1	20	75	16792	22.3893	1	0.500264	71.0053
2	GOTERM_MF_DIRECT	GO:0030674	protein binding, bridging	2	9.52381	0.0832406	FGG, FGB	20	77	16881	21.9234	0.999965	0.336493	63.0141
2	GOTERM_BP_DIRECT	GO:0001843	neural tube closure	2	9.52381	0.083664	PRKACA, TWIST1	20	77	16792	21.8078	1	0.504201	71.9491
2	GOTERM_BP_DIRECT	GO:0001503	ossification	2	9.52381	0.0867854	BCL2, TWIST1	20	80	16792	20.99	1	0.512402	73.3076
2	GOTERM_BP_DIRECT	GO:0042060	wound healing	2	9.52381	0.0867854	PDGFRA, ITGB3	20	80	16792	20.99	1	0.512402	73.3076
2	GOTERM_MF_DIRECT	GO:0051087	chaperone binding	2	9.52381	0.0873802	FGB, TP53	20	81	16881	20.8407	0.999979	0.339645	64.881
2	GOTERM_BP_DIRECT	GO:0030307	positive regulation of cell growth	2	9.52381	0.0909317	BCL2, F2	20	84	16792	19.9905	1	0.524475	75.0176
2	GOTERM_BP_DIRECT	GO:0045944	positive regulation of transcription from RNA polymerase II promoter	4	19.0476	0.0959029	TP53, IKBKB, PIK3R1, TWIST1	20	981	16792	3.42345	1	0.539233	76.9332
2	GOTERM_BP_DIRECT	GO:0008284	positive regulation of cell proliferation	3	14.2857	0.0963753	BCL2, F2, PDGFRA	20	466	16792	5.40515	1	0.536018	77.1079
3	GOTERM_BP_DIRECT	GO:0010803	regulation of tumor necrosis factor-mediated signaling pathway	4	40	4.29e-07	TNFRSF1A, TNF, BIRC3, TNFAIP3	10	30	16792	223.893	0.000125	0.000125	0.000571
3	GOTERM_BP_DIRECT	GO:0007249	I-kappaB kinase/NF-kappaB signaling	4	40	3.59e-06	TNFRSF1A, TNF, NFKB2, BIRC3	10	60	16792	111.947	0.00104353	0.000522	0.00477213
3	GOTERM_MF_DIRECT	GO:0000978	RNA polymerase II core promoter proximal region sequence-specific DNA binding	5	50	2.23e-05	NCOA2, JUN, TBP, NR3C1, NFKB2	10	355	16881	23.7761	0.00144777	0.00144777	0.0227149
3	GOTERM_BP_DIRECT	GO:0045944	positive regulation of transcription from RNA polymerase II promoter	6	60	6.97e-05	TNFRSF1A, TNF, NCOA2, JUN, NR3C1, NFKB2	10	981	16792	10.2703	0.0200658	0.00673384	0.0926058
3	GOTERM_BP_DIRECT	GO:0006954	inflammatory response	4	40	0.000866	TNFRSF1A, TNF, NFKB2, TNFAIP3	10	379	16792	17.7224	0.222839	0.0610817	1.14571
3	GOTERM_BP_DIRECT	GO:0033209	tumor necrosis factor-mediated signaling pathway	3	30	0.00170679	TNFRSF1A, TNF, BIRC3	10	118	16792	42.6915	0.391707	0.0946375	2.24651
3	GOTERM_BP_DIRECT	GO:0006366	transcription from RNA polymerase II promoter	4	40	0.00207508	JUN, TBP, NR3C1, NFKB2	10	513	16792	13.0932	0.453639	0.0958373	2.7251
3	GOTERM_BP_DIRECT	GO:0045893	positive regulation of transcription, DNA-templated	4	40	0.00209835	TNF, YWHAH, JUN, TBP	10	515	16792	13.0423	0.457334	0.083619	2.75527
3	GOTERM_MF_DIRECT	GO:0005515	protein binding	10	100	0.00279408	TNFRSF1A, TNF, NCOA2, YWHAH, JUN, TBP, NR3C1, NFKB2, BIRC3, TNFAIP3	10	8785	16881	1.92157	0.16629	0.0869226	2.81143
3	GOTERM_BP_DIRECT	GO:0043123	positive regulation of I-kappaB kinase/NF-kappaB signaling	3	30	0.00314673	TNFRSF1A, TNF, BIRC3	10	161	16792	31.2894	0.60034	0.108315	4.10539
3	GOTERM_BP_DIRECT	GO:0032496	response to lipopolysaccharide	3	30	0.00326274	TNFRSF1A, JUN, NFKB2	10	164	16792	30.7171	0.613649	0.100276	4.25372
3	GOTERM_BP_DIRECT	GO:1903140	regulation of establishment of endothelial barrier	2	20	0.00374643	TNFRSF1A, TNF	10	7	16792	479.771	0.664542	0.103472	4.86988
3	GOTERM_BP_DIRECT	GO:0042127	regulation of cell proliferation	3	30	0.00413048	TNFRSF1A, TNF, JUN	10	185	16792	27.2303	0.700146	0.103715	5.35651
3	GOTERM_BP_DIRECT	GO:0071550	death-inducing signaling complex assembly	2	20	0.00428061	TNFRSF1A, TNF	10	8	16792	419.8	0.713017	0.0987996	5.54611
3	GOTERM_CC_DIRECT	GO:0045121	membrane raft	3	30	0.00434457	TNFRSF1A, TNF, BIRC3	10	206	18224	26.5398	0.148793	0.148793	3.83412
3	GOTERM_BP_DIRECT	GO:2000304	positive regulation of ceramide biosynthetic process	2	20	0.00481454	TNFRSF1A, TNF	10	9	16792	373.156	0.754489	0.102401	6.21756
3	GOTERM_BP_DIRECT	GO:0042921	glucocorticoid receptor signaling pathway	2	20	0.00481454	YWHAH, NR3C1	10	9	16792	373.156	0.754489	0.102401	6.21756
3	GOTERM_MF_DIRECT	GO:0044212	transcription regulatory region DNA binding	3	30	0.00538125	TNF, JUN, TBP	10	213	16881	23.7761	0.295823	0.110333	5.35089
3	GOTERM_CC_DIRECT	GO:0005654	nucleoplasm	6	60	0.00608979	NCOA2, JUN, TBP, NR3C1, NFKB2, BIRC3	10	2784	18224	3.92759	0.202291	0.106854	5.33713
3	GOTERM_MF_DIRECT	GO:0001077	transcriptional activator activity, RNA polymerase II core promoter proximal region sequence-specific binding	3	30	0.00656719	JUN, NR3C1, NFKB2	10	236	16881	21.4589	0.348368	0.101536	6.49483
3	GOTERM_MF_DIRECT	GO:0003713	transcription coactivator activity	3	30	0.00722944	NCOA2, JUN, NFKB2	10	248	16881	20.4206	0.376009	0.0900121	7.12817
3	GOTERM_MF_DIRECT	GO:0003677	DNA binding	5	50	0.00806599	JUN, TBP, NR3C1, NFKB2, TNFAIP3	10	1674	16881	5.04211	0.409281	0.0839972	7.9227
3	GOTERM_MF_DIRECT	GO:0008134	transcription factor binding	3	30	0.00939132	NCOA2, JUN, TBP	10	284	16881	17.832	0.45845	0.0838885	9.1689
3	GOTERM_MF_DIRECT	GO:0003700	transcription factor activity, sequence-specific DNA binding	4	40	0.0119254	JUN, TBP, NR3C1, NFKB2	10	961	16881	7.02643	0.541507	0.0928761	11.5094
3	GOTERM_MF_DIRECT	GO:0019899	enzyme binding	3	30	0.0127439	YWHAH, JUN, TBP	10	333	16881	15.2081	0.565552	0.0884703	12.2537
3	GOTERM_CC_DIRECT	GO:0005719	nuclear euchromatin	2	20	0.0132582	JUN, TBP	10	27	18224	134.993	0.389718	0.151777	11.2941
3	GOTERM_BP_DIRECT	GO:0032715	negative regulation of interleukin-6 production	2	20	0.014911	TNF, TNFAIP3	10	28	16792	119.943	0.987371	0.268215	18.1125
3	GOTERM_MF_DIRECT	GO:0003682	chromatin binding	3	30	0.0172972	NCOA2, JUN, NFKB2	10	391	16881	12.9522	0.678306	0.10722	16.2919
3	GOTERM_CC_DIRECT	GO:0005737	cytoplasm	7	70	0.0200716	NCOA2, YWHAH, TBP, NR3C1, NFKB2, BIRC3, TNFAIP3	10	5222	18224	2.4429	0.52773	0.171013	16.6448
3	GOTERM_BP_DIRECT	GO:0008625	extrinsic apoptotic signaling pathway via death domain receptors	2	20	0.0201882	TNFRSF1A, TNF	10	38	16792	88.3789	0.997354	0.326764	23.7589
3	GOTERM_BP_DIRECT	GO:0090002	establishment of protein localization to plasma membrane	2	20	0.0222921	TNFRSF1A, TNF	10	42	16792	79.9619	0.998585	0.336366	25.9078
3	GOTERM_BP_DIRECT	GO:0032870	cellular response to hormone stimulus	2	20	0.0238673	NCOA2, JUN	10	45	16792	74.6311	0.999115	0.338673	27.48
3	GOTERM_CC_DIRECT	GO:0005634	nucleus	7	70	0.0240836	NCOA2, JUN, TBP, NR3C1, NFKB2, BIRC3, TNFAIP3	10	5415	18224	2.35583	0.594242	0.165064	19.6596
3	GOTERM_BP_DIRECT	GO:0008630	intrinsic apoptotic signaling pathway in response to DNA damage	2	20	0.0249162	TNFRSF1A, TNF	10	47	16792	71.4553	0.999353	0.334965	28.5097
3	GOTERM_BP_DIRECT	GO:0034097	response to cytokine	2	20	0.0275341	JUN, NFKB2	10	52	16792	64.5846	0.999704	0.347942	31.0209
3	GOTERM_BP_DIRECT	GO:0048661	positive regulation of smooth muscle cell proliferation	2	20	0.0317098	TNF, JUN	10	60	16792	55.9733	0.999915	0.374279	34.8581
3	GOTERM_BP_DIRECT	GO:0050727	regulation of inflammatory response	2	20	0.0332716	BIRC3, TNFAIP3	10	63	16792	53.3079	0.999947	0.374306	36.2418
3	GOTERM_BP_DIRECT	GO:0038061	NIK/NF-kappaB signaling	2	20	0.0348311	NFKB2, BIRC3	10	66	16792	50.8848	0.999967	0.374332	37.5964
3	GOTERM_BP_DIRECT	GO:0006915	apoptotic process	3	30	0.0350059	NR3C1, BIRC3, TNFAIP3	10	567	16792	8.88466	0.999969	0.362906	37.7466
3	GOTERM_BP_DIRECT	GO:0050728	negative regulation of inflammatory response	2	20	0.0415632	TNFRSF1A, TNFAIP3	10	79	16792	42.5114	0.999996	0.402336	43.1439
3	GOTERM_MF_DIRECT	GO:0002020	protease binding	2	20	0.0525888	TNF, TNFAIP3	10	101	16881	33.4277	0.970146	0.273285	42.3392
3	GOTERM_BP_DIRECT	GO:0000122	negative regulation of transcription from RNA polymerase II promoter	3	30	0.0541048	TNF, NCOA2, NFKB2	10	720	16792	6.99667	1	0.476625	52.2812
3	GOTERM_MF_DIRECT	GO:0042802	identical protein binding	3	30	0.0575338	TNF, JUN, TNFAIP3	10	749	16881	6.76142	0.978754	0.274552	45.334
3	GOTERM_BP_DIRECT	GO:0071222	cellular response to lipopolysaccharide	2	20	0.0589733	TNF, TNFAIP3	10	113	16792	29.7204	1	0.49354	55.4466
3	GOTERM_CC_DIRECT	GO:0005829	cytosol	5	50	0.0635813	YWHAH, JUN, NFKB2, BIRC3, TNFAIP3	10	3315	18224	2.74872	0.912018	0.333093	44.5597
3	GOTERM_BP_DIRECT	GO:0051092	positive regulation of NF-kappaB transcription factor activity	2	20	0.0690827	TNF, NFKB2	10	133	16792	25.2511	1	0.537693	61.4088
3	GOTERM_BP_DIRECT	GO:0006367	transcription initiation from RNA polymerase II promoter	2	20	0.0785971	TBP, NR3C1	10	152	16792	22.0947	1	0.5729	66.3375
3	GOTERM_BP_DIRECT	GO:0007568	aging	2	20	0.0850571	JUN, NFKB2	10	165	16792	20.3539	1	0.590165	69.3448
3	GOTERM_BP_DIRECT	GO:0070374	positive regulation of ERK1 and ERK2 cascade	2	20	0.0899989	TNF, JUN	10	175	16792	19.1909	1	0.599404	71.4754
4	GOTERM_CC_DIRECT	GO:0005654	nucleoplasm	7	100	1.27e-05	NCOA1, REL, RXRA, PPARG, NFKB1, ESR2, CALM1	7	2784	18224	6.54598	0.000316	0.000316	0.0102646
4	GOTERM_BP_DIRECT	GO:0000122	negative regulation of transcription from RNA polymerase II promoter	5	71.4286	4.69e-05	REL, RXRA, PPARG, NFKB1, ESR2	7	720	16792	16.6587	0.00873691	0.00873691	0.0581531
4	GOTERM_MF_DIRECT	GO:0004879	RNA polymerase II transcription factor activity, ligand-activated sequence-specific DNA binding	3	42.8571	6.6e-05	RXRA, PPARG, ESR2	7	36	16881	200.964	0.00447617	0.00447617	0.067849
4	GOTERM_BP_DIRECT	GO:0032526	response to retinoic acid	3	42.8571	8.67e-05	NCOA1, RXRA, PPARG	7	41	16792	175.526	0.0160845	0.00807487	0.107431
4	GOTERM_MF_DIRECT	GO:0003700	transcription factor activity, sequence-specific DNA binding	5	71.4286	0.000143	REL, RXRA, PPARG, NFKB1, ESR2	7	961	16881	12.5472	0.00966009	0.00484177	0.14675
4	GOTERM_MF_DIRECT	GO:0019899	enzyme binding	4	57.1429	0.000146	NCOA1, RXRA, PPARG, ESR2	7	333	16881	28.9678	0.00985115	0.00329456	0.149665
4	GOTERM_BP_DIRECT	GO:0045944	positive regulation of transcription from RNA polymerase II promoter	5	71.4286	0.000158	NCOA1, REL, RXRA, PPARG, NFKB1	7	981	16792	12.2266	0.0291047	0.00979723	0.195602
4	GOTERM_MF_DIRECT	GO:0003707	steroid hormone receptor activity	3	42.8571	0.000161	RXRA, PPARG, ESR2	7	56	16881	129.191	0.0108727	0.00272932	0.165257
4	GOTERM_MF_DIRECT	GO:0003682	chromatin binding	4	57.1429	0.000234	NCOA1, REL, PPARG, NFKB1	7	391	16881	24.6708	0.0157971	0.00317957	0.240612
4	GOTERM_BP_DIRECT	GO:0045893	positive regulation of transcription, DNA-templated	4	57.1429	0.000535	NCOA1, PPARG, NFKB1, ESR2	7	515	16792	18.6319	0.0952765	0.0247208	0.661521
4	GOTERM_CC_DIRECT	GO:0005634	nucleus	7	100	0.000687	NCOA1, REL, RXRA, PPARG, NFKB1, ESR2, CALM1	7	5415	18224	3.36547	0.0170313	0.0085522	0.555924
4	GOTERM_BP_DIRECT	GO:0006367	transcription initiation from RNA polymerase II promoter	3	42.8571	0.00119225	RXRA, PPARG, ESR2	7	152	16792	47.3459	0.199952	0.043636	1.4679
4	GOTERM_CC_DIRECT	GO:0033256	I-kappaB/NF-kappaB complex	2	28.5714	0.00164528	REL, NFKB1	7	5	18224	1041.37	0.04033	0.0136282	1.32707
4	GOTERM_MF_DIRECT	GO:0044212	transcription regulatory region DNA binding	3	42.8571	0.0022989	RXRA, PPARG, NFKB1	7	213	16881	33.9658	0.144873	0.0257469	2.33996
4	GOTERM_BP_DIRECT	GO:0035357	peroxisome proliferator activated receptor signaling pathway	2	28.5714	0.00249896	RXRA, PPARG	7	7	16792	685.388	0.373678	0.0750186	3.05396
4	GOTERM_MF_DIRECT	GO:0003713	transcription coactivator activity	3	42.8571	0.00310126	NCOA1, RXRA, ESR2	7	248	16881	29.1722	0.190399	0.0297227	3.14493
4	GOTERM_MF_DIRECT	GO:0046965	retinoid X receptor binding	2	28.5714	0.0053204	NCOA1, PPARG	7	15	16881	321.543	0.304242	0.0443314	5.34021
4	GOTERM_MF_DIRECT	GO:0001205	transcriptional activator activity, RNA polymerase II distal enhancer sequence-specific binding	2	28.5714	0.0088542	REL, NFKB1	7	25	16881	192.926	0.453798	0.0649884	8.74344
4	GOTERM_BP_DIRECT	GO:0045087	innate immune response	3	42.8571	0.00916554	REL, PPARG, NFKB1	7	430	16792	16.7362	0.821266	0.218062	10.7866
4	GOTERM_BP_DIRECT	GO:0015721	bile acid and bile salt transport	2	28.5714	0.00961018	NCOA1, RXRA	7	27	16792	177.693	0.835656	0.202062	11.2816
4	GOTERM_CC_DIRECT	GO:0090575	RNA polymerase II transcription factor complex	2	28.5714	0.0108172	RXRA, PPARG	7	33	18224	157.784	0.238072	0.065717	8.44594
4	GOTERM_MF_DIRECT	GO:0043565	sequence-specific DNA binding	3	42.8571	0.012987	RXRA, PPARG, ESR2	7	518	16881	13.9666	0.588893	0.085054	12.5832
4	GOTERM_MF_DIRECT	GO:0030331	estrogen receptor binding	2	28.5714	0.013081	NCOA1, PPARG	7	37	16881	130.355	0.591545	0.0781729	12.6687
4	GOTERM_BP_DIRECT	GO:0044255	cellular lipid metabolic process	2	28.5714	0.0145629	NCOA1, RXRA	7	41	16792	117.017	0.935641	0.262736	16.6271
4	GOTERM_MF_DIRECT	GO:0001046	core promoter sequence-specific DNA binding	2	28.5714	0.0151887	PPARG, ESR2	7	43	16881	112.166	0.646812	0.083075	14.5686
4	GOTERM_MF_DIRECT	GO:0003677	DNA binding	4	57.1429	0.015468	RXRA, PPARG, NFKB1, ESR2	7	1674	16881	5.76242	0.653559	0.0783057	14.8175
4	GOTERM_MF_DIRECT	GO:0030374	ligand-dependent nuclear receptor transcription coactivator activity	2	28.5714	0.0179932	NCOA1, PPARG	7	51	16881	94.5714	0.709071	0.0844142	17.0386
4	GOTERM_MF_DIRECT	GO:0005515	protein binding	7	100	0.0198475	NCOA1, REL, RXRA, PPARG, NFKB1, ESR2, CALM1	7	8785	16881	1.92157	0.74416	0.0868729	18.6362
4	GOTERM_BP_DIRECT	GO:0043401	steroid hormone mediated signaling pathway	2	28.5714	0.0201978	RXRA, PPARG	7	57	16792	84.1704	0.977977	0.317208	22.348
4	GOTERM_BP_DIRECT	GO:0007249	I-kappaB kinase/NF-kappaB signaling	2	28.5714	0.0212513	REL, NFKB1	7	60	16792	79.9619	0.98199	0.305919	23.3767
4	GOTERM_MF_DIRECT	GO:0000980	RNA polymerase II distal enhancer sequence-specific DNA binding	2	28.5714	0.022885	REL, NFKB1	7	65	16881	74.2022	0.79284	0.0937059	21.1932
4	GOTERM_BP_DIRECT	GO:0038061	NIK/NF-kappaB signaling	2	28.5714	0.0233556	REL, NFKB1	7	66	16792	72.6926	0.987957	0.308073	25.394
4	GOTERM_BP_DIRECT	GO:0006351	transcription, DNA-templated	4	57.1429	0.0240156	NCOA1, RXRA, PPARG, ESR2	7	1955	16792	4.90815	0.989387	0.29508	26.0165
4	GOTERM_BP_DIRECT	GO:0051091	positive regulation of sequence-specific DNA binding transcription factor activity	2	28.5714	0.0369417	PPARG, ESR2	7	105	16792	45.6925	0.999123	0.395153	37.2868
4	GOTERM_BP_DIRECT	GO:0030308	negative regulation of cell growth	2	28.5714	0.0424697	PPARG, ESR2	7	121	16792	39.6505	0.999701	0.41785	41.606
4	GOTERM_BP_DIRECT	GO:0010629	negative regulation of gene expression	2	28.5714	0.0479712	REL, NFKB1	7	137	16792	35.0198	0.999898	0.437046	45.6314
4	GOTERM_BP_DIRECT	GO:0007165	signal transduction	3	42.8571	0.0594453	PPARG, NFKB1, ESR2	7	1161	16792	6.1986	0.999989	0.490406	53.2189
4	GOTERM_MF_DIRECT	GO:0008270	zinc ion binding	3	42.8571	0.0596159	RXRA, PPARG, ESR2	7	1169	16881	6.18881	0.984698	0.217974	46.8661
4	GOTERM_CC_DIRECT	GO:0000790	nuclear chromatin	2	28.5714	0.0618921	NCOA1, RXRA	7	193	18224	26.9785	0.797549	0.273452	40.4501
4	GOTERM_BP_DIRECT	GO:0038095	Fc-epsilon receptor signaling pathway	2	28.5714	0.0619488	NFKB1, CALM1	7	178	16792	26.9535	0.999994	0.485406	54.7392
4	GOTERM_MF_DIRECT	GO:0000977	RNA polymerase II regulatory region sequence-specific DNA binding	2	28.5714	0.0716993	RXRA, NFKB1	7	208	16881	23.1882	0.993649	0.245021	53.4853
4	GOTERM_CC_DIRECT	GO:0005829	cytosol	4	57.1429	0.0778848	REL, PPARG, NFKB1, CALM1	7	3315	18224	3.14139	0.868287	0.286701	48.2042
4	GOTERM_MF_DIRECT	GO:0008134	transcription factor binding	2	28.5714	0.0968041	PPARG, NFKB1	7	284	16881	16.9829	0.999016	0.305382	64.917
5	GOTERM_CC_DIRECT	GO:0070062	extracellular exosome	6	66.6667	0.00323448	EEF1A1, ATIC, SQSTM1, ITGA4, PRKCD, INSR	9	2811	18224	4.32207	0.163212	0.163212	3.1363
5	GOTERM_MF_DIRECT	GO:0042803	protein homodimerization activity	4	44.4444	0.00383056	TYMS, ADRB2, ATIC, SQSTM1	9	730	16881	10.2776	0.205685	0.205685	3.7732
5	GOTERM_MF_DIRECT	GO:0043560	insulin receptor substrate binding	2	22.2222	0.00520216	PRKCD, INSR	9	11	16881	341.03	0.26871	0.144845	5.09278
5	GOTERM_CC_DIRECT	GO:0016020	membrane	5	55.5556	0.00991464	EEF1A1, ATIC, ITGA4, PRKCD, INSR	9	2200	18224	4.60202	0.42191	0.239678	9.3356
5	GOTERM_MF_DIRECT	GO:0019901	protein kinase binding	3	33.3333	0.0126767	EEF1A1, SQSTM1, PRKCD	9	376	16881	14.9654	0.534883	0.225204	12.0018
5	GOTERM_BP_DIRECT	GO:0032147	activation of protein kinase activity	2	22.2222	0.0212432	PRKCD, INSR	9	45	16792	82.9235	0.992023	0.992023	23.9907
5	GOTERM_BP_DIRECT	GO:0071363	cellular response to growth factor stimulus	2	22.2222	0.0212432	INSR, OPRD1	9	45	16792	82.9235	0.992023	0.992023	23.9907
5	GOTERM_BP_DIRECT	GO:0006139	nucleobase-containing compound metabolic process	2	22.2222	0.0231122	TYMS, ATIC	9	49	16792	76.1542	0.994811	0.927968	25.8243
5	GOTERM_BP_DIRECT	GO:0043410	positive regulation of MAPK cascade	2	22.2222	0.0379523	ADRB2, INSR	9	81	16792	46.0686	0.999834	0.945078	39.0001
5	GOTERM_CC_DIRECT	GO:0005829	cytosol	5	55.5556	0.0411243	EEF1A1, TYMS, ATIC, SQSTM1, PRKCD	9	3315	18224	3.05413	0.900705	0.536935	33.8367
5	GOTERM_CC_DIRECT	GO:0043235	receptor complex	2	22.2222	0.0544198	ADRB2, INSR	9	127	18224	31.888	0.953931	0.536711	42.3269
5	GOTERM_BP_DIRECT	GO:0001934	positive regulation of protein phosphorylation	2	22.2222	0.0589393	SQSTM1, INSR	9	127	16792	29.3823	0.999999	0.967191	53.9792
5	GOTERM_BP_DIRECT	GO:0018108	peptidyl-tyrosine phosphorylation	2	22.2222	0.0706235	PRKCD, INSR	9	153	16792	24.3893	1	0.962964	60.7684
5	GOTERM_CC_DIRECT	GO:0005886	plasma membrane	5	55.5556	0.0833821	ADRB2, ITGA4, PRKCD, INSR, OPRD1	9	4121	18224	2.45679	0.991675	0.616229	57.5292
6	GOTERM_BP_DIRECT	GO:0043066	negative regulation of apoptotic process	4	50	0.000638	CDKN1A, CASP3, MCL1, MAPK8	8	455	16792	18.4527	0.118097	0.118097	0.794437
6	GOTERM_MF_DIRECT	GO:0004705	JUN kinase activity	2	25	0.00124356	MAPK9, MAPK8	8	3	16881	1406.75	0.0521001	0.0521001	1.1513
6	GOTERM_BP_DIRECT	GO:0007258	JUN phosphorylation	2	25	0.00166657	MAPK9, MAPK8	8	4	16792	1049.5	0.28006	0.151507	2.06384
6	GOTERM_BP_DIRECT	GO:0038095	Fc-epsilon receptor signaling pathway	3	37.5	0.00226585	LYN, MAPK9, MAPK8	8	178	16792	35.3764	0.360379	0.138396	2.79635
6	GOTERM_CC_DIRECT	GO:0005829	cytosol	6	75	0.00300708	CDKN1A, CASP3, MCL1, LYN, MAPK9, MAPK8	8	3315	18224	4.12308	0.0836314	0.0836314	2.51078
6	GOTERM_MF_DIRECT	GO:0016301	kinase activity	3	37.5	0.00406564	CDKN1A, MAPK9, MAPK8	8	241	16881	26.2671	0.160693	0.0838631	3.72022
6	GOTERM_MF_DIRECT	GO:0019864	IgG binding	2	25	0.00455324	FCGR2B, FCGR2A	8	11	16881	383.659	0.178182	0.0633187	4.158
6	GOTERM_MF_DIRECT	GO:0004707	MAP kinase activity	2	25	0.00579195	MAPK9, MAPK8	8	14	16881	301.446	0.221026	0.0605347	5.26214
6	GOTERM_BP_DIRECT	GO:0042493	response to drug	3	37.5	0.00646009	CDKN1A, CASP3, LYN	8	304	16792	20.7138	0.721062	0.273264	7.78359
6	GOTERM_BP_DIRECT	GO:0031668	cellular response to extracellular stimulus	2	25	0.00748082	CDKN1A, LYN	8	18	16792	233.222	0.772194	0.256103	8.96115
6	GOTERM_BP_DIRECT	GO:0010165	response to X-ray	2	25	0.00913669	CDKN1A, CASP3	8	22	16792	190.818	0.836051	0.260194	10.842
6	GOTERM_MF_DIRECT	GO:0005515	protein binding	8	100	0.0103254	CDKN1A, CASP3, MCL1, FCGR2B, LYN, MAPK9, MAPK8, FCGR2A	8	8785	16881	1.92157	0.360009	0.0853924	9.20696
6	GOTERM_BP_DIRECT	GO:0051090	regulation of sequence-specific DNA binding transcription factor activity	2	25	0.010377	MAPK9, MAPK8	8	25	16792	167.92	0.871902	0.2544	12.2275
6	GOTERM_BP_DIRECT	GO:0043200	response to amino acid	2	25	0.0128538	CASP3, LYN	8	31	16792	135.419	0.921809	0.272816	14.9347
6	GOTERM_CC_DIRECT	GO:0005654	nucleoplasm	5	62.5	0.0129067	CDKN1A, CASP3, MCL1, MAPK9, MAPK8	8	2784	18224	4.09124	0.3139	0.171688	10.3885
6	GOTERM_BP_DIRECT	GO:0097192	extrinsic apoptotic signaling pathway in absence of ligand	2	25	0.0140901	CASP3, MCL1	8	34	16792	123.471	0.938915	0.267001	16.2573
6	GOTERM_BP_DIRECT	GO:0006468	protein phosphorylation	3	37.5	0.0141155	LYN, MAPK9, MAPK8	8	456	16792	13.8092	0.939224	0.244259	16.2842
6	GOTERM_BP_DIRECT	GO:0034605	cellular response to heat	2	25	0.0153251	CDKN1A, LYN	8	37	16792	113.459	0.952281	0.24163	17.5595
6	GOTERM_BP_DIRECT	GO:0030218	erythrocyte differentiation	2	25	0.0165589	CASP3, LYN	8	40	16792	104.95	0.962724	0.239757	18.8416
6	GOTERM_BP_DIRECT	GO:0016241	regulation of macroautophagy	2	25	0.0182017	CASP3, MAPK8	8	44	16792	95.4091	0.973185	0.242981	20.5206
6	GOTERM_BP_DIRECT	GO:0042752	regulation of circadian rhythm	2	25	0.020252	MAPK9, MAPK8	8	49	16792	85.6735	0.982236	0.250164	22.571
6	GOTERM_BP_DIRECT	GO:0007254	JNK cascade	2	25	0.020252	MAPK9, MAPK8	8	49	16792	85.6735	0.982236	0.250164	22.571
6	GOTERM_BP_DIRECT	GO:0048511	rhythmic process	2	25	0.0222987	MAPK9, MAPK8	8	54	16792	77.7407	0.988234	0.256339	24.5692
6	GOTERM_BP_DIRECT	GO:0006950	response to stress	2	25	0.0251578	MAPK9, MAPK8	8	61	16792	68.8197	0.993392	0.269275	27.2812
6	GOTERM_BP_DIRECT	GO:0009636	response to toxic substance	2	25	0.0349061	CDKN1A, LYN	8	85	16792	49.3882	0.999088	0.337496	35.8681
6	GOTERM_BP_DIRECT	GO:0038096	Fc-gamma receptor signaling pathway involved in phagocytosis	2	25	0.0517647	LYN, FCGR2A	8	127	16792	33.0551	0.999972	0.441067	48.5502
6	GOTERM_CC_DIRECT	GO:0045121	membrane raft	2	25	0.0765053	CASP3, LYN	8	206	18224	22.1165	0.900552	0.536696	48.9322
6	GOTERM_MF_DIRECT	GO:0032403	protein complex binding	2	25	0.0823712	CDKN1A, CASP3	8	206	16881	20.4867	0.975187	0.459934	55.0655
6	GOTERM_BP_DIRECT	GO:0006974	cellular response to DNA damage stimulus	2	25	0.0835659	CDKN1A, LYN	8	208	16792	20.1827	1	0.595378	66.4143
6	GOTERM_CC_DIRECT	GO:0005739	mitochondrion	3	37.5	0.087533	MCL1, MAPK9, MAPK8	8	1331	18224	5.13449	0.929806	0.485276	53.858
7	GOTERM_BP_DIRECT	GO:0006915	apoptotic process	4	100	3.83e-05	XIAP, CASP9, BAX, CASP8	4	567	16792	29.6155	0.00553846	0.00553846	0.0454608
7	GOTERM_BP_DIRECT	GO:0042981	regulation of apoptotic process	3	75	0.000476	CASP9, BAX, CASP8	4	213	16792	59.1268	0.0667662	0.0339598	0.564142
7	GOTERM_BP_DIRECT	GO:0032025	response to cobalt ion	2	50	0.00107162	CASP9, CASP8	4	6	16792	1399.33	0.143986	0.0505028	1.2648
7	GOTERM_BP_DIRECT	GO:0008635	activation of cysteine-type endopeptidase activity involved in apoptotic process by cytochrome c	2	50	0.00160714	CASP9, BAX	4	9	16792	932.889	0.208023	0.0566386	1.89135
7	GOTERM_MF_DIRECT	GO:0097153	cysteine-type endopeptidase activity involved in apoptotic process	2	50	0.00230865	CASP9, CASP8	4	13	16881	649.269	0.0626672	0.0626672	1.91499
7	GOTERM_BP_DIRECT	GO:0097296	activation of cysteine-type endopeptidase activity involved in apoptotic signaling pathway	2	50	0.00232088	BAX, CASP8	4	13	16792	645.846	0.286033	0.0651635	2.72075
7	GOTERM_BP_DIRECT	GO:0046677	response to antibiotic	2	50	0.00570646	CASP9, CASP8	4	32	16792	262.375	0.563866	0.129164	6.56824
7	GOTERM_MF_DIRECT	GO:0042802	identical protein binding	3	75	0.00572437	XIAP, BAX, CASP8	4	749	16881	16.9035	0.148489	0.0772265	4.68906
7	GOTERM_CC_DIRECT	GO:0005829	cytosol	4	100	0.00601448	XIAP, CASP9, BAX, CASP8	4	3315	18224	5.49744	0.145166	0.145166	4.82685
7	GOTERM_BP_DIRECT	GO:0097192	extrinsic apoptotic signaling pathway in absence of ligand	2	50	0.00606239	CASP9, BAX	4	34	16792	246.941	0.585931	0.11835	6.96452
7	GOTERM_BP_DIRECT	GO:0097191	extrinsic apoptotic signaling pathway	2	50	0.00748527	BAX, CASP8	4	42	16792	199.905	0.663597	0.127315	8.5334
7	GOTERM_BP_DIRECT	GO:0043525	positive regulation of neuron apoptotic process	2	50	0.00766303	CASP9, BAX	4	43	16792	195.256	0.672222	0.116563	8.72769
7	GOTERM_BP_DIRECT	GO:0034644	cellular response to UV	2	50	0.00784077	CASP9, BAX	4	44	16792	190.818	0.680626	0.107866	8.92158
7	GOTERM_BP_DIRECT	GO:0008630	intrinsic apoptotic signaling pathway in response to DNA damage	2	50	0.00837387	CASP9, BAX	4	47	16792	178.638	0.70457	0.104925	9.50086
7	GOTERM_MF_DIRECT	GO:0004197	cysteine-type endopeptidase activity	2	50	0.0108021	CASP9, CASP8	4	61	16881	138.369	0.262216	0.0963996	8.68527
7	GOTERM_BP_DIRECT	GO:0097190	apoptotic signaling pathway	2	50	0.0126318	BAX, CASP8	4	71	16792	118.254	0.841702	0.142391	14.0079
7	GOTERM_BP_DIRECT	GO:0006919	activation of cysteine-type endopeptidase activity involved in apoptotic process	2	50	0.0147562	BAX, CASP8	4	83	16792	101.157	0.884165	0.152797	16.1789
7	GOTERM_CC_DIRECT	GO:0005739	mitochondrion	3	75	0.0152139	CASP9, BAX, CASP8	4	1331	18224	10.269	0.328742	0.180696	11.8142
7	GOTERM_MF_DIRECT	GO:0008233	peptidase activity	2	50	0.0159101	CASP9, CASP8	4	90	16881	93.7833	0.361776	0.106194	12.5557
7	GOTERM_BP_DIRECT	GO:0032355	response to estradiol	2	50	0.0161708	CASP9, CASP8	4	91	16792	92.2637	0.90595	0.155366	17.5965
7	GOTERM_CC_DIRECT	GO:0005741	mitochondrial outer membrane	2	50	0.0243294	BAX, CASP8	4	149	18224	61.1544	0.472912	0.192217	18.2895
7	GOTERM_BP_DIRECT	GO:0032496	response to lipopolysaccharide	2	50	0.0290162	CASP9, CASP8	4	164	16792	51.1951	0.986012	0.247714	29.5005
7	GOTERM_BP_DIRECT	GO:0006974	cellular response to DNA damage stimulus	2	50	0.0367043	XIAP, CASP9	4	208	16792	40.3654	0.995583	0.28744	35.8494
7	GOTERM_BP_DIRECT	GO:0006508	proteolysis	2	50	0.0866998	CASP9, CASP8	4	500	16792	16.792	0.999998	0.538622	65.9262
