# Supplementary material for: A Network Pharmacology Study on the Active Ingredients and Potential Targets of Tripterygium wilfordii Hook for Treatment of Rheumatoid Arthritis
Source: Evid Based Complement Alternat Med. 2019 Apr 15;2019:5276865. doi: 10.1155/2019/5276865 (PMC6500618; doi:10.1155/2019/5276865)
Supplement: Supplementary Materials — Composite compounds of TWH (Table S1). Compounds with an oral bioavailability value greater than 30% (Table S2). Compounds with a Caco-2 value > -0.3 (Table S3). Compounds with a drug-likeness value >0.18 (Table S4). Compound with a half-life of 3 hours (Table S5). The potential bioactive compounds of TWH using an in silico integrative model ADME (Table S6). The therapeutic target data for RA treatment from four resources, including TDD, OMIM, PHARMGKB, and GADA (Table S7). Detailed information on six existing protein-protein interaction databases (Table S8). Prediction of putative targets for compositive compounds Tripterygii Radix (Table S9). Four topological feature values of targets in target-compositive compounds network (Table S10). Rheumatoid Arthritis disease PPI Network (Table S11). Four topological feature values of rheumatoid arthritis disease PPI network (Table S12). The enrichment analysis of the target cluster analysis of rheumatoid arthritis (Table S13). Pathway of Rheumatic Arthritis target (Table S14). Four topological feature values of Pathway with Rheumatic Arthritis target (Table S15). TWH-Rheumatic Arthritis network (Table S16). Four topological feature values of TWH-Rheumatic Arthritis network (Table S17). TWH-Rheumatic Arthritis network and only including intersection targets (Table S18). Four topological feature values of TWH-Rheumatic Arthritis network and only including intersection targets (Table S19). TWH-Rheumatic Arthritis network includes TWH active ingredients and intersection targets (Table S20). Four topological feature values of TWH-Rheumatic Arthritis network include TWH active ingredients and intersection targets (Table S21). Cluster of pathway for TWH-Rheumatic Arthritis network and only including intersection targets (Table S22). Pathway for TWH-Rheumatic Arthritis network and only including intersection targets (Table S23). Four topological feature values of pathway for TWH-Rheumatic Arthritis network and only including inters [file 5276865.f1.zip › Supplementary Materials/Supplementary Tables/Supplementary_Table_S23-S24.xlsx]

## Sheet: Table23
Supplementary Table S23： Pathway for TWL- Rheumatic Arthritis network and only include intersection targets
Nodes	GOTerm
BTK	B cell receptor signaling pathway
FCGR2B	B cell receptor signaling pathway
IKBKG	B cell receptor signaling pathway
JUN	B cell receptor signaling pathway
LYN	B cell receptor signaling pathway
NFKB1	B cell receptor signaling pathway
PIK3R1	B cell receptor signaling pathway
RELA	B cell receptor signaling pathway
SYK	B cell receptor signaling pathway
CCL2	Chemokine signaling pathway
CCL3L1	Chemokine signaling pathway
CCR1	Chemokine signaling pathway
CCR2	Chemokine signaling pathway
CCR5	Chemokine signaling pathway
CXCR1	Chemokine signaling pathway
CXCR2	Chemokine signaling pathway
FOXO3	Chemokine signaling pathway
HCK	Chemokine signaling pathway
IKBKG	Chemokine signaling pathway
ITK	Chemokine signaling pathway
JAK2	Chemokine signaling pathway
JAK3	Chemokine signaling pathway
LYN	Chemokine signaling pathway
NCF1	Chemokine signaling pathway
NFKB1	Chemokine signaling pathway
PIK3R1	Chemokine signaling pathway
PRKCD	Chemokine signaling pathway
RELA	Chemokine signaling pathway
STAT1	Chemokine signaling pathway
CDKN1A	HIF-1 signaling pathway
IFNGR1	HIF-1 signaling pathway
IL6	HIF-1 signaling pathway
IL6R	HIF-1 signaling pathway
LTBR	HIF-1 signaling pathway
NFKB1	HIF-1 signaling pathway
NOS3	HIF-1 signaling pathway
PIK3R1	HIF-1 signaling pathway
RELA	HIF-1 signaling pathway
TF	HIF-1 signaling pathway
TLR4	HIF-1 signaling pathway
CASP3	IL-17 signaling pathway
CASP8	IL-17 signaling pathway
CCL2	IL-17 signaling pathway
CSF2	IL-17 signaling pathway
HSP90B1	IL-17 signaling pathway
IKBKG	IL-17 signaling pathway
IL17A	IL-17 signaling pathway
IL17RA	IL-17 signaling pathway
IL17RB	IL-17 signaling pathway
IL1B	IL-17 signaling pathway
IL6	IL-17 signaling pathway
JUN	IL-17 signaling pathway
MAPK11	IL-17 signaling pathway
MAPK13	IL-17 signaling pathway
MAPK14	IL-17 signaling pathway
MAPK9	IL-17 signaling pathway
MMP1	IL-17 signaling pathway
MMP3	IL-17 signaling pathway
MMP9	IL-17 signaling pathway
NFKB1	IL-17 signaling pathway
PTGS2	IL-17 signaling pathway
RELA	IL-17 signaling pathway
S100A8	IL-17 signaling pathway
S100A9	IL-17 signaling pathway
TNF	IL-17 signaling pathway
TNFAIP3	IL-17 signaling pathway
TRAF3IP2	IL-17 signaling pathway
CDKN1A	Jak-STAT signaling pathway
CISH	Jak-STAT signaling pathway
CSF2	Jak-STAT signaling pathway
CSF2RA	Jak-STAT signaling pathway
CSF2RB	Jak-STAT signaling pathway
IFNGR1	Jak-STAT signaling pathway
IL12A	Jak-STAT signaling pathway
IL12B	Jak-STAT signaling pathway
IL23A	Jak-STAT signaling pathway
IL23R	Jak-STAT signaling pathway
IL2RG	Jak-STAT signaling pathway
IL6	Jak-STAT signaling pathway
IL6R	Jak-STAT signaling pathway
IL6ST	Jak-STAT signaling pathway
JAK1	Jak-STAT signaling pathway
JAK2	Jak-STAT signaling pathway
JAK3	Jak-STAT signaling pathway
MCL1	Jak-STAT signaling pathway
OSM	Jak-STAT signaling pathway
PDGFRA	Jak-STAT signaling pathway
PIK3R1	Jak-STAT signaling pathway
STAT1	Jak-STAT signaling pathway
STAT4	Jak-STAT signaling pathway
CASP3	MAPK signaling pathway
FASLG	MAPK signaling pathway
HGF	MAPK signaling pathway
IKBKG	MAPK signaling pathway
IL1A	MAPK signaling pathway
IL1B	MAPK signaling pathway
JUN	MAPK signaling pathway
MAP3K2	MAPK signaling pathway
MAPK11	MAPK signaling pathway
MAPK13	MAPK signaling pathway
MAPK14	MAPK signaling pathway
MAPK9	MAPK signaling pathway
MAPKAPK2	MAPK signaling pathway
MYD88	MAPK signaling pathway
NFKB1	MAPK signaling pathway
NFKB2	MAPK signaling pathway
PDGFRA	MAPK signaling pathway
PLA2G4A	MAPK signaling pathway
RELA	MAPK signaling pathway
TNF	MAPK signaling pathway
TNFRSF1A	MAPK signaling pathway
ABL1	Neurotrophin signaling pathway
FASLG	Neurotrophin signaling pathway
FOXO3	Neurotrophin signaling pathway
JUN	Neurotrophin signaling pathway
MAPK11	Neurotrophin signaling pathway
MAPK13	Neurotrophin signaling pathway
MAPK14	Neurotrophin signaling pathway
MAPK9	Neurotrophin signaling pathway
MAPKAPK2	Neurotrophin signaling pathway
NFKB1	Neurotrophin signaling pathway
PIK3R1	Neurotrophin signaling pathway
PRKCD	Neurotrophin signaling pathway
RELA	Neurotrophin signaling pathway
BTK	NF-kappa B signaling pathway
IKBKG	NF-kappa B signaling pathway
IL1B	NF-kappa B signaling pathway
LCK	NF-kappa B signaling pathway
LTA	NF-kappa B signaling pathway
LTBR	NF-kappa B signaling pathway
LYN	NF-kappa B signaling pathway
MYD88	NF-kappa B signaling pathway
NFKB1	NF-kappa B signaling pathway
NFKB2	NF-kappa B signaling pathway
PTGS2	NF-kappa B signaling pathway
RELA	NF-kappa B signaling pathway
SYK	NF-kappa B signaling pathway
TLR4	NF-kappa B signaling pathway
TNF	NF-kappa B signaling pathway
TNFAIP3	NF-kappa B signaling pathway
TNFRSF1A	NF-kappa B signaling pathway
TNFSF11	NF-kappa B signaling pathway
ZAP70	NF-kappa B signaling pathway
CASP1	NOD-like receptor signaling pathway
CASP8	NOD-like receptor signaling pathway
CCL2	NOD-like receptor signaling pathway
IKBKG	NOD-like receptor signaling pathway
IL18	NOD-like receptor signaling pathway
IL1B	NOD-like receptor signaling pathway
IL6	NOD-like receptor signaling pathway
ITPR3	NOD-like receptor signaling pathway
JAK1	NOD-like receptor signaling pathway
JUN	NOD-like receptor signaling pathway
MAPK11	NOD-like receptor signaling pathway
MAPK13	NOD-like receptor signaling pathway
MAPK14	NOD-like receptor signaling pathway
MAPK9	NOD-like receptor signaling pathway
MYD88	NOD-like receptor signaling pathway
NFKB1	NOD-like receptor signaling pathway
NLRC4	NOD-like receptor signaling pathway
PRKCD	NOD-like receptor signaling pathway
RELA	NOD-like receptor signaling pathway
STAT1	NOD-like receptor signaling pathway
TLR4	NOD-like receptor signaling pathway
TNF	NOD-like receptor signaling pathway
TNFAIP3	NOD-like receptor signaling pathway
CDKN1A	PI3K-Akt signaling pathway
FASLG	PI3K-Akt signaling pathway
FN1	PI3K-Akt signaling pathway
FOXO3	PI3K-Akt signaling pathway
HGF	PI3K-Akt signaling pathway
HSP90B1	PI3K-Akt signaling pathway
IKBKG	PI3K-Akt signaling pathway
IL2RG	PI3K-Akt signaling pathway
IL6	PI3K-Akt signaling pathway
IL6R	PI3K-Akt signaling pathway
ITGA2B	PI3K-Akt signaling pathway
ITGA4	PI3K-Akt signaling pathway
ITGA5	PI3K-Akt signaling pathway
ITGB3	PI3K-Akt signaling pathway
JAK1	PI3K-Akt signaling pathway
JAK2	PI3K-Akt signaling pathway
JAK3	PI3K-Akt signaling pathway
MCL1	PI3K-Akt signaling pathway
NFKB1	PI3K-Akt signaling pathway
NOS3	PI3K-Akt signaling pathway
OSM	PI3K-Akt signaling pathway
PDGFRA	PI3K-Akt signaling pathway
PIK3CG	PI3K-Akt signaling pathway
PIK3R1	PI3K-Akt signaling pathway
RELA	PI3K-Akt signaling pathway
SPP1	PI3K-Akt signaling pathway
SYK	PI3K-Akt signaling pathway
THBS2	PI3K-Akt signaling pathway
TLR2	PI3K-Akt signaling pathway
TLR4	PI3K-Akt signaling pathway
YWHAH	PI3K-Akt signaling pathway
CD3E	T cell receptor signaling pathway
CD4	T cell receptor signaling pathway
CSF2	T cell receptor signaling pathway
CTLA4	T cell receptor signaling pathway
FYN	T cell receptor signaling pathway
IKBKG	T cell receptor signaling pathway
ITK	T cell receptor signaling pathway
JUN	T cell receptor signaling pathway
LCK	T cell receptor signaling pathway
MAPK11	T cell receptor signaling pathway
MAPK13	T cell receptor signaling pathway
MAPK14	T cell receptor signaling pathway
MAPK9	T cell receptor signaling pathway
NFKB1	T cell receptor signaling pathway
PIK3R1	T cell receptor signaling pathway
PTPRC	T cell receptor signaling pathway
RELA	T cell receptor signaling pathway
TNF	T cell receptor signaling pathway
ZAP70	T cell receptor signaling pathway
CASP3	TNF signaling pathway
CASP8	TNF signaling pathway
CCL2	TNF signaling pathway
CSF2	TNF signaling pathway
IKBKG	TNF signaling pathway
IL1B	TNF signaling pathway
IL6	TNF signaling pathway
JUN	TNF signaling pathway
LTA	TNF signaling pathway
MAPK11	TNF signaling pathway
MAPK13	TNF signaling pathway
MAPK14	TNF signaling pathway
MAPK9	TNF signaling pathway
MMP14	TNF signaling pathway
MMP3	TNF signaling pathway
MMP9	TNF signaling pathway
NFKB1	TNF signaling pathway
PIK3R1	TNF signaling pathway
PTGS2	TNF signaling pathway
RELA	TNF signaling pathway
TNF	TNF signaling pathway
TNFAIP3	TNF signaling pathway
TNFRSF1A	TNF signaling pathway
TNFRSF1B	TNF signaling pathway
MAPK11	VEGF signaling pathway
MAPK13	VEGF signaling pathway
MAPK14	VEGF signaling pathway
MAPKAPK2	VEGF signaling pathway
NOS3	VEGF signaling pathway
PIK3R1	VEGF signaling pathway
PLA2G4A	VEGF signaling pathway
PTGS2	VEGF signaling pathway

## Sheet: Table 24
Supplementary Table S24: Four topological feature values of Pathway for TWL- Rheumatic Arthritis network and only include intersection targets
Nodes	Betweenness	Closeness	Degree	Eccentricity
FN1	7426.96	0.0489918	32	5
HSP90AB1	6403.49	0.0498318	55	5
FYN	6297.18	0.0496092	43	6
IKBKG	5951.18	0.0496013	39	6
STAT1	5044.02	0.0495539	37	6
PIK3R1	4844.5	0.0494514	40	5
TP53	4769.16	0.0494672	47	5
AKT1	4356.93	0.0494121	38	5
ESR1	4307.19	0.04942	55	5
STAT3	4275.66	0.0495302	42	5
LYN	3969.91	0.0494908	34	6
SYK	3782.04	0.0493103	27	6
CALM1	3769.97	0.0493494	36	5
LCK	3379.54	0.049475	34	5
ABL1	3296.43	0.0493181	29	6
JAK2	2792.86	0.0492712	26	6
PRKCD	2739.4	0.0491855	22	6
RELA	2680.82	0.0492634	36	5
TNFRSF1A	2643.49	0.0492089	23	6
HLA-B	2638.75	0.0483821	15	6
CDK1	2620.57	0.0490382	19	5
PRKCA	2443.57	0.0489918	24	6
TF	2342.44	0.0478094	5	6
HSPD1	2211.03	0.0492011	24	5
IKBKB	2128.26	0.0492166	29	6
CDK2	2127.31	0.0491234	37	5
AR	2024.17	0.0494593	49	5
PRKACA	1887.29	0.0489071	28	5
MMP9	1883.33	0.0472932	10	6
CTLA4	1820.08	0.048367	9	6
NFKB1	1748.53	0.0490769	28	5
JAK1	1662.65	0.0491622	25	6
ITGB3	1651.63	0.0486774	14	5
IL1B	1639.97	0.0484499	8	6
JUN	1607.77	0.0490304	31	5
CASP3	1577.16	0.0490923	27	6
SQSTM1	1576.62	0.0490459	19	6
EEF1A1	1458.95	0.0489687	19	5
BTK	1453.63	0.0491156	18	6
CD4	1415.73	0.0488149	16	6
TNF	1410.06	0.0486774	17	6
IL2RG	1366.7	0.0478904	8	7
ADRB2	1357.35	0.0487996	26	6
CXCR1	1287.65	0.0470428	4	6
CASP8	1284.67	0.0488917	22	6
SPP1	1245.01	0.0484273	10	6
TRAF3IP2	1147.32	0.047979	8	7
IL6ST	1146.41	0.0484575	12	6
CDKN1A	1146.05	0.0489378	19	5
MAPK14	1135.92	0.0490304	28	5
MMP2	1124.24	0.0468373	8	7
IL23R	1112.77	0.0476555	3	6
TLR4	1097.65	0.047736	7	6
HSP90B1	1096.51	0.0487843	15	5
C3	1035.34	0.0477213	6	5
CSK	1008.27	0.0487767	17	6
ITGA4	1005.07	0.0489301	16	5
F2	1002.8	0.0475172	28	5
TNFSF11	923.606	0.0480754	8	6
FASLG	907.107	0.0488917	13	5
CCR5	903.934	0.048337	11	6
ADRA1B	884.293	0.0477287	10	6
NR3C1	865.995	0.0491855	31	6
YWHAH	824.903	0.0486165	14	5
CASP1	819.271	0.0480532	10	6
HTT	764.96	0.049015	15	6
TLR2	749.696	0.0482694	7	6
CXCL8	741.99	0.0458296	5	6
HLA-C	713.336	0.0476263	8	6
ADRA1A	704.341	0.0460672	8	6
CSF2RB	680.418	0.0487384	15	6
MAPK8	673.415	0.0488917	22	6
C6	669.556	0.0482171	5	5
FOS	663.4	0.0486927	15	5
SMURF1	648.197	0.0488917	17	6
CD3E	630.14	0.0480606	9	6
EPHB2	603.652	0.0477727	6	6
GSK3B	584.869	0.0488149	31	6
PTGS2	584	0.047286	17	6
MATN3	584	0.0457689	2	7
CD80	584	0.0462866	4	7
ADRA2A	584	0.0470286	3	6
IL23A	555.458	0.0457017	3	7
MMP3	545.174	0.0468868	6	7
FCGR3A	477.558	0.0479642	8	6
JAK3	455.354	0.0487079	12	6
PLA2G4A	441.586	0.0485331	11	6
BCL2	435.569	0.048769	21	6
CXCR4	428.415	0.0484348	13	6
NCOA1	426.143	0.0485786	28	5
TNFRSF1B	385.454	0.0481424	8	6
COX2	375.939	0.047883	5	6
ZAP70	372.114	0.0483294	12	6
S100A8	363.535	0.0479199	5	6
PTPRC	345.449	0.048465	15	6
VCAM1	320.391	0.0483896	12	6
CCR1	316.097	0.0479273	5	6
PTPN1	307.008	0.0487537	16	5
TYRO3	289.351	0.048465	5	6
INSR	288.105	0.0486622	14	6
MMP7	281.284	0.0474302	5	6
RXRA	278.222	0.0485558	19	6
NOS2	272.435	0.048068	18	6
BIRC3	271.87	0.0483445	15	6
MYD88	270.352	0.0482021	10	6
TNFAIP3	267.611	0.0485407	11	6
C1QB	242.458	0.0477947	5	6
LRBA	238.253	0.0482171	5	5
HCK	236.004	0.0487232	13	6
PECAM1	235.747	0.0484122	9	6
DEK	235.478	0.0476921	4	6
PPP3CA	231.816	0.0484348	12	6
APCS	227.278	0.0473292	5	6
IGHG1	223.573	0.0476118	7	6
HRG	220.715	0.0478094	5	6
PTPN12	215.38	0.0483595	8	6
PSMD3	212.255	0.0478904	9	6
CCL2	196.483	0.0465569	6	7
LILRB1	195.802	0.0470499	4	7
IFNGR1	194.213	0.0480161	5	6
C1QA	185.018	0.0471069	6	6
PPARG	183.756	0.0486698	16	6
FCGR2B	176.058	0.0480012	6	6
NOS3	174.305	0.0480161	9	6
CASP9	170.516	0.0485786	13	6
NFKB2	167.839	0.0485104	10	6
FGG	165.322	0.0473508	6	6
ITGA2B	164.027	0.0476263	5	6
PDE4D	163.107	0.0485179	9	6
MAPKAPK2	161.258	0.0482021	8	6
NCOA2	160.768	0.048247	26	5
REL	153.353	0.0484197	11	6
TGFB1	146.928	0.0468092	5	6
CSF2RA	145.412	0.0481573	5	6
IL6R	144.757	0.0478609	5	6
DPP4	141.804	0.0477433	16	6
TIMP1	136.56	0.0460332	5	6
KDR	131.286	0.0481499	7	6
C4B	111.917	0.0468585	2	6
IL17RA	111.759	0.0472501	4	7
NCF1	111.62	0.0484122	9	6
SSB	111.449	0.0482919	7	6
IL1RN	110.244	0.0471569	2	6
IL12A	109.356	0.0440448	2	7
AHSA1	107.361	0.0483069	7	6
PIM1	106.375	0.04778	14	6
MAP2	102.067	0.0478682	4	6
TBP	100.545	0.0483069	14	5
ESR2	98.3882	0.0484877	18	5
MMP1	98.3597	0.0464387	5	6
PNP	92.2555	0.047942	4	6
CCNA2	91.9826	0.0484348	15	6
CD40	88.59	0.0480457	7	6
FGA	87.9503	0.0474737	8	6
CAST	87.5299	0.0482694	6	6
PSMB8	83.8161	0.0475244	3	7
IL12B	82.6718	0.0440885	2	8
MS4A1	80.2466	0.0480161	5	6
CHEK1	79.4059	0.0484424	13	6
PLAU	78.1656	0.0472357	5	6
HLA-DQA1	75.6184	0.0474158	2	7
CREB1	75.318	0.0484197	11	6
FGB	74.4087	0.0475608	5	6
F13A1	74.4087	0.0475608	5	6
GSTP1	74.3512	0.0481499	7	6
OPRD1	74.2239	0.0476628	7	6
MMP17	72.8733	0.0467318	2	7
APOE	70.3026	0.0470215	5	6
PPARA	67.5961	0.0482395	8	6
PDGFRA	66.9156	0.048337	6	6
FOXO3	65.3428	0.0482769	6	6
ICAM1	60.9868	0.0467951	4	6
IL1R2	60.3592	0.046536	3	7
VEGFA	55.1471	0.0475172	4	6
ATIC	54.7097	0.047802	5	6
BAX	52.5641	0.0482545	13	6
ITGA5	50.0771	0.0476848	4	6
IRF2	48.7186	0.048367	7	6
MAPK9	48.0347	0.0483821	8	6
ITPR3	47.4058	0.0472644	2	6
CCR2	46.9365	0.0472644	3	7
F2RL1	43.2828	0.046266	2	6
FCGR2A	42.6549	0.0483445	7	6
PGR	41.0187	0.0481201	18	5
IL17A	40.2828	0.0459719	3	8
ADAM17	39.675	0.0473724	4	7
ALOX5	39.0874	0.0478314	6	6
CIITA	35.4306	0.0478682	6	6
XIAP	35.3084	0.0479346	10	6
HMOX1	34.4551	0.0473508	3	6
MAP3K2	32.9697	0.0482021	6	6
THBS2	30.8845	0.0457017	2	6
HGF	30.8251	0.0468938	2	6
CXCR2	29.2838	0.0453683	3	7
C5	28.6062	0.0461767	5	6
IL2	28.1323	0.0458973	3	7
KLRD1	26.8934	0.0462935	4	7
ITK	24.5774	0.0484877	7	6
PIK3CG	23.5224	0.0478388	6	6
MMP10	22.6888	0.0457151	2	7
CD14	22.5516	0.0467951	4	7
TYMS	22.2025	0.0475172	4	6
PPARD	22.0433	0.0483445	8	6
TRAT1	21.9541	0.048135	5	6
MAPK11	21.8654	0.0478314	6	6
TRPC1	20.4684	0.0471069	2	7
ABCB1	20.4515	0.0468797	3	7
LTBR	20.3061	0.0474519	3	7
PTPN22	19.761	0.047758	5	6
TXK	19.5989	0.0475753	3	7
ESRRA	15.0462	0.0477067	3	6
CISH	14.6334	0.0477213	4	6
MCL1	13.6405	0.0481201	7	6
IRF1	12.8972	0.0479494	5	6
FER	12.8705	0.0484424	5	6
CAMKK2	12.8369	0.0481424	4	6
GABRA1	11.5429	0.0474375	8	6
HLA-DQB1	11.1316	0.046774	2	7
OPRM1	10.7858	0.0472716	6	6
IL1A	10.3206	0.0460059	2	7
NR1I2	9.17921	0.0480606	6	6
LTA	9.0022	0.0471569	4	7
MAFB	8.91858	0.0470784	3	6
COPA	8.91328	0.0478977	4	6
DEF6	8.33867	0.0475099	3	6
HLA-DRB1	7.72484	0.0476263	2	6
CCL3L1	7.69077	0.0464179	3	7
ZFP36	7.24611	0.0473508	3	6
NR1I3	6.94765	0.0477947	5	6
TWIST1	6.71807	0.048232	5	6
IFNG	6.30915	0.0468444	3	7
FRK	6.29718	0.0483746	4	6
NR3C2	6.00738	0.0479938	7	6
HLA-G	5.58986	0.0458499	3	7
FCGR3B	5.303	0.0465151	3	6
CYP3A4	5.02604	0.0472716	3	6
LYZ	4.87319	0.0479568	5	6
C2	4.62841	0.0457017	3	6
STAT4	3.98601	0.0478904	4	6
PDE3A	3.544	0.0475172	7	6
GRIA2	3.22835	0.0472788	3	6
CR1	3.02125	0.0458161	2	6
FCRL3	3.01314	0.0472285	2	7
GBA	2.89721	0.0473076	2	6
IL6	2.80376	0.0464595	3	7
KCNH2	2.70758	0.0471569	12	6
PDE4A	2.37201	0.047539	2	7
IL18	2.02892	0.0470002	2	7
AHR	1.96638	0.0478388	7	6
ALPL	1.45613	0.0474737	2	6
TNFSF10	1.39585	0.0473004	3	7
SCN5A	1.38056	0.0476118	14	6
DHFR	1.33793	0.0476555	2	6
ABCC2	1.3095	0.047358	2	6
S100A9	0.952381	0.045938	2	7
CHRM5	0	0.00320513	3	6
TOP2	0	0.00320513	7	6
DRD1	0	0.00320513	2	6
CHRM4	0	0.00320513	2	6
SLC6A2	0	0.00320513	3	6
PTGS1	0	0.0452759	10	6
PRSS1	0	0.00320513	14	6
NR1C3	0	0.00320513	12	6
GABRA5	0	0.00320513	2	6
GABRA2	0	0.00320513	3	6
CHRM3	0	0.00320513	6	6
CHRM2	0	0.00320513	7	6
CHRM1	0	0.00320513	7	6
ACHE	0	0.00320513	9	6
MAPK13	0	0.0468868	2	7
PLA2G2A	0	0.0465499	2	6
MATN1	0	0.0438832	2	8
OSM	0	0.0463556	2	7
IL4	0	0.0458296	2	7
IL17RB	0	0.0459108	2	8
HTR2A	0	0.0476921	4	6
MERTK	0	0.0479346	2	6
LTA4H	0	0.0463004	3	6
HLA-H	0	0.0463004	2	7
AKR1B1	0	0.0462798	2	6
TFR2	0	0.0457622	2	7
HFE	0	0.0457622	2	7
GSTM2	0	0.00321543	2	6
GSTM1	0	0.00321543	2	6
MMP14	0	0.0448644	3	8
GABRA3	0	0.0472573	4	6
SLAMF1	0	0.0475244	2	7
F8	0	0.0454878	9	6
F7	0	0.0473941	5	6
DEFB4A	0	0.0456883	2	7
CSF2	0	0.0466477	2	7
CHRNA7	0	0.0477947	6	6
CDCP1	0	0.0477067	2	7
CD86	0	0.0462798	3	7
CD274	0	0.0443589	2	7
CD244	0	0.0477947	2	6
CD163	0	0.0468373	2	6
CCR7	0	0.0459855	2	7
NLRC4	0	0.0469009	3	7
CA2	0	0.0470286	13	6
C1QC	0	0.0469647	3	6
TLR9	0	0.0475099	3	7
BACH2	0	0.0468797	2	6
ADRB1	0	0.0450398	2	6
ADRA1D	0	0.0441573	2	6
ADH1C	0	0.00321543	3	6
ADH1B	0	0.00321543	2	7
DDX41	0	0.0476994	2	7
ABCG5	0	0.0472573	2	6
TNFSF13	0	0.0470357	2	7
PADI4	0	0.0474592	2	6
ABCG8	0	0.155895	1	7
DDX41	0	0.189795	2	7
P2RX7	0	0.182318	1	7
ADAMTS4	0	0.179441	1	6
ADH1B	0	0.17595	2	7
ADRA1D	0	0.181156	2	6
ADRB1	0	0.181239	2	6
ANKH	0	0.157312	1	7
APOB	0	0.177125	1	6
TRNT1	0	0.165008	1	7
BACH2	0	0.186592	2	6
TLR9	0	0.187382	3	7
C1QC	0	0.180827	3	6
C8B	0	0.149008	1	7
C5AR1	0	0.149008	1	7
MMP8	0	0.150302	1	8
CD244	0	0.191346	2	6
CD274	0	0.181901	2	7
CDCP1	0	0.189614	2	7
SP110	0	0.180417	1	6
COX1	0	0.166318	1	7
CRLF2	0	0.181239	1	7
CSF2	0	0.173647	2	7
IL3	0	0.173194	1	7
EBP	0	0.177125	1	6
ABCC1	0	0.178636	1	6
F5	0	0.178156	1	6
FBN2	0	0.179441	1	6
SLAMF1	0	0.187382	2	7
GOLGB1	0	0.135236	1	9
GP5	0	0.178156	1	6
GSTM1	0	0.189976	2	6
GSTM2	0	0.189976	2	6
HFE	0	0.166597	2	7
TFR2	0	0.166597	2	7
HLA-H	0	0.172369	2	7
MERTK	0	0.198603	2	6
RC3H1	0	0.182318	1	6
ICOS	0	0.180335	1	7
IL15	0	0.163383	1	8
IL17RE	0	0.155834	1	8
IL17B	0	0.142601	1	9
IL1RL1	0	0.165282	1	7
OSM	0	0.172518	2	7
ITGA1	0	0.125394	1	9
KLRC1	0	0.147353	1	8
KLRC2	0	0.147353	1	8
MAPK12	0	0.151331	1	8
MOB3B	0	0.18443	1	6
MBL2	0	0.172369	1	7
MMP13	0	0.135236	1	9
MMP25	0	0.155956	1	8
MMP26	0	0.164803	1	7
GABRA6	0	0.174868	1	7
CHRNA2	0	0.185634	1	6
PON1	0	0.185634	1	6
SLC6A4	0	0.185634	1	6
AKR1C3	0	0.189885	1	6
CYP1A1	0	0.189885	1	6
CYP1A2	0	0.189885	1	6
CYP1B1	0	0.189885	1	6
DIO1	0	0.189885	1	6
HAS2	0	0.189885	1	6
SELE	0	0.189885	1	6
SLC2A4	0	0.189885	1	6
SLPI	0	0.189885	1	6
XDH	0	0.189885	1	6
CTRB1	0	0.180009	1	6
MAOA	0	0.180009	1	6
MAOB	0	0.180009	1	6
SLC6A3	0	0.180009	1	6
CD1A	0	0.181569	1	7
VTCN1	0	0.181569	1	7
MOL003189	0	0.193392	2	6
PYGM	0	0.178876	1	6
MOL003232	0	0.191623	1	6
MTR	0	0.00251256	1	1
MMACHC	0	0.00251256	1	1
NLRP3	0	0.154984	1	8
NT5E	0	0.179441	1	6
PADI4	0	0.189795	2	6
PLA2G1B	0	0.14801	1	7
PROZ	0	0.178156	1	6
TNFRSF25	0	0.179684	1	7
TNFSF13B	0	0.152607	1	8
IL17RC	0	0.165972	1	8
