# Supplementary material for: A Network Pharmacology Study on the Active Ingredients and Potential Targets of Tripterygium wilfordii Hook for Treatment of Rheumatoid Arthritis
Source: Evid Based Complement Alternat Med. 2019 Apr 15;2019:5276865. doi: 10.1155/2019/5276865 (PMC6500618; doi:10.1155/2019/5276865)
Supplement: Supplementary Materials — Composite compounds of TWH (Table S1). Compounds with an oral bioavailability value greater than 30% (Table S2). Compounds with a Caco-2 value > -0.3 (Table S3). Compounds with a drug-likeness value >0.18 (Table S4). Compound with a half-life of 3 hours (Table S5). The potential bioactive compounds of TWH using an in silico integrative model ADME (Table S6). The therapeutic target data for RA treatment from four resources, including TDD, OMIM, PHARMGKB, and GADA (Table S7). Detailed information on six existing protein-protein interaction databases (Table S8). Prediction of putative targets for compositive compounds Tripterygii Radix (Table S9). Four topological feature values of targets in target-compositive compounds network (Table S10). Rheumatoid Arthritis disease PPI Network (Table S11). Four topological feature values of rheumatoid arthritis disease PPI network (Table S12). The enrichment analysis of the target cluster analysis of rheumatoid arthritis (Table S13). Pathway of Rheumatic Arthritis target (Table S14). Four topological feature values of Pathway with Rheumatic Arthritis target (Table S15). TWH-Rheumatic Arthritis network (Table S16). Four topological feature values of TWH-Rheumatic Arthritis network (Table S17). TWH-Rheumatic Arthritis network and only including intersection targets (Table S18). Four topological feature values of TWH-Rheumatic Arthritis network and only including intersection targets (Table S19). TWH-Rheumatic Arthritis network includes TWH active ingredients and intersection targets (Table S20). Four topological feature values of TWH-Rheumatic Arthritis network include TWH active ingredients and intersection targets (Table S21). Cluster of pathway for TWH-Rheumatic Arthritis network and only including intersection targets (Table S22). Pathway for TWH-Rheumatic Arthritis network and only including intersection targets (Table S23). Four topological feature values of pathway for TWH-Rheumatic Arthritis network and only including inters [file 5276865.f1.zip › Supplementary Materials/Supplementary Tables/Supplementary_Table_S25-S26.xlsx]

## Sheet: Table25
Supplementary Table S25： Pathway for TWL- Rheumatic Arthritis network and only include intersection targets
Nodes	Target
YWHAH	PI3K-Akt signaling pathway
YWHAH	ZFP36
YWHAH	TNFAIP3
YWHAH	NR3C1
YWHAH	NCOA2
YWHAH	NCOA1
YWHAH	KCNH2
YWHAH	JUN
YWHAH	FOXO3
YWHAH	FN1
YWHAH	ESR2
YWHAH	ESR1
YWHAH	CDK2
YWHAH	AR
YWHAH	ABL1
TRAF3IP2	IL-17 signaling pathway
TRAF3IP2	SYK
TRAF3IP2	IL17RB
TRAF3IP2	IL17RA
TRAF3IP2	IL17A
TRAF3IP2	IKBKG
TRAF3IP2	IKBKB
TRAF3IP2	CD40
TNFSF13	TNFRSF1A
PADI4	SMURF1
MOL011169	NR3C1
MOL011169	ESR1
MOL011169	AR
MOL009386	PTPN1
MOL009386	PTGS2
MOL009386	PRSS1
MOL009386	PIM1
MOL009386	NR1C3
MOL009386	NOS2
MOL009386	KCNH2
MOL009386	HSP90AB1
MOL009386	GSK3B
MOL009386	F2
MOL009386	ESR2
MOL009386	ESR1
MOL009386	DPP4
MOL009386	CHEK1
MOL009386	CDK2
MOL009386	CCNA2
MOL009386	CALM1
MOL009386	CA2
MOL009386	AR
MOL009386	ADRB2
MOL009386	ACHE
MOL007535	PGR
MOL007535	AR
MOL007415	PTGS2
MOL007415	PRSS1
MOL007415	NR1C3
MOL007415	NOS2
MOL007415	KCNH2
MOL007415	F8
MOL007415	F2
MOL007415	ESR1
MOL005828	TP53
MOL005828	TOP2
MOL005828	TIMP1
MOL005828	SCN5A
MOL005828	PTPN1
MOL005828	PTGS2
MOL005828	PTGS1
MOL005828	PRSS1
MOL005828	PPARG
MOL005828	PLA2G4A
MOL005828	PIM1
MOL005828	NR1C3
MOL005828	NOS2
MOL005828	NCOA2
MOL005828	MMP9
MOL005828	MAPK8
MOL005828	KCNMA1
MOL005828	KCNH2
MOL005828	JUN
MOL005828	HSP90AB1
MOL005828	GSK3B
MOL005828	F8
MOL005828	F7
MOL005828	F2
MOL005828	ESR2
MOL005828	ESR1
MOL005828	EPHB2
MOL005828	DPP4
MOL005828	CREB1
MOL005828	CHEK1
MOL005828	CD163
MOL005828	CCNA2
MOL005828	CASP9
MOL005828	CALM1
MOL005828	CA2
MOL005828	BCL2
MOL005828	BAX
MOL005828	AR
MOL004443	SCN5A
MOL004443	RXRA
MOL004443	PTGS2
MOL004443	PTGS1
MOL004443	PDE3A
MOL004443	NOS2
MOL004443	HSP90AB1
MOL004443	GSK3B
MOL004443	GABRA1
MOL004443	F2
MOL004443	ESR1
MOL004443	DPP4
MOL004443	CDK2
MOL004443	AR
MOL004443	ADRB2
MOL003280	TOP2
MOL003280	SCN5A
MOL003280	PTGS2
MOL003280	PRSS1
MOL003280	PIM1
MOL003280	PGR
MOL003280	OPRM1
MOL003280	OPRD1
MOL003280	NR1C3
MOL003280	NOS2
MOL003280	NCOA2
MOL003280	NCOA1
MOL003280	GSK3B
MOL003280	F8
MOL003280	F2
MOL003280	ESR2
MOL003280	ESR1
MOL003280	DPP4
MOL003280	CHRNA7
MOL003280	CHRM5
MOL003280	CHRM3
MOL003280	CHRM2
MOL003280	CHRM1
MOL003280	CDK2
MOL003280	CCNA2
MOL003280	CALM1
MOL003280	CA2
MOL003280	AR
MOL003280	ADRB2
MOL003280	ADRA1A
MOL003280	ACHE
MOL003266	PGR
MOL003266	NR3C1
MOL003266	ESR1
MOL003266	AR
MOL003232	ESR1
MOL003224	NR3C2
MOL003224	ESR1
MOL003224	AR
MOL003217	TOP2
MOL003217	SCN5A
MOL003217	PTPN1
MOL003217	PTGS2
MOL003217	PTGS1
MOL003217	PRSS1
MOL003217	PRKACA
MOL003217	PPARD
MOL003217	PIM1
MOL003217	PDE3A
MOL003217	NR1C3
MOL003217	NOS3
MOL003217	NOS2
MOL003217	NCOA2
MOL003217	NCOA1
MOL003217	MAPK14
MOL003217	KDR
MOL003217	KCNMA1
MOL003217	KCNH2
MOL003217	HSP90AB1
MOL003217	GSK3B
MOL003217	F8
MOL003217	F2
MOL003217	ESR2
MOL003217	ESR1
MOL003217	DPP4
MOL003217	CHEK1
MOL003217	CDK2
MOL003217	CCNA2
MOL003217	CALM1
MOL003217	CA2
MOL003217	AR
MOL003217	ADRB2
MOL003217	ADRA1B
MOL003209	PRSS1
MOL003209	NR1C3
MOL003209	KCNH2
MOL003209	F8
MOL003209	F2
MOL003209	ESR1
MOL003199	SCN5A
MOL003199	PTPN1
MOL003199	PTGS2
MOL003199	PTGS1
MOL003199	PRSS1
MOL003199	PIM1
MOL003199	NR1C3
MOL003199	NOS2
MOL003199	MAPK14
MOL003199	KDR
MOL003199	KCNH2
MOL003199	HSP90AB1
MOL003199	GSK3B
MOL003199	F8
MOL003199	F7
MOL003199	F2
MOL003199	ESR2
MOL003199	ESR1
MOL003199	DPP4
MOL003199	CDK2
MOL003199	CCNA2
MOL003199	CALM1
MOL003199	CA2
MOL003199	AR
MOL003196	TOP2
MOL003196	SCN5A
MOL003196	RXRA
MOL003196	PTGS2
MOL003196	PRSS1
MOL003196	PIM1
MOL003196	PGR
MOL003196	PDE3A
MOL003196	OPRM1
MOL003196	OPRD1
MOL003196	NOS2
MOL003196	NCOA2
MOL003196	NCOA1
MOL003196	KCNH2
MOL003196	HSP90AB1
MOL003196	GSK3B
MOL003196	F2
MOL003196	ESR2
MOL003196	ESR1
MOL003196	DRD1
MOL003196	CHRNA7
MOL003196	CHRM5
MOL003196	CHRM3
MOL003196	CHRM2
MOL003196	CHRM1
MOL003196	CDK2
MOL003196	CA2
MOL003196	AR
MOL003196	ADRB2
MOL003196	ADRA1D
MOL003196	ADRA1B
MOL003196	ADRA1A
MOL003196	ACHE
MOL003189	NR3C1
MOL003189	AR
MOL003187	XIAP
MOL003187	VEGFA
MOL003187	TP53
MOL003187	TNF
MOL003187	TGFB1
MOL003187	STAT3
MOL003187	STAT1
MOL003187	RELA
MOL003187	PTGS2
MOL003187	PLAU
MOL003187	MCL1
MOL003187	MAPK8
MOL003187	JUN
MOL003187	IL4
MOL003187	IL23A
MOL003187	IL2
MOL003187	IFNG
MOL003187	FOS
MOL003187	DEFB4A
MOL003187	CXCR4
MOL003187	CXCL8
MOL003187	CDKN1A
MOL003187	CD86
MOL003187	CD80
MOL003187	CD40
MOL003187	CD274
MOL003187	CD14
MOL003187	CCR7
MOL003187	CASP3
MOL003187	C3
MOL003187	BIRC3
MOL003187	BCL2
MOL003184	TOP2
MOL003184	SCN5A
MOL003184	PTGS2
MOL003184	PTGS1
MOL003184	PRSS1
MOL003184	PIM1
MOL003184	PGR
MOL003184	OPRM1
MOL003184	OPRD1
MOL003184	NOS2
MOL003184	NCOA2
MOL003184	NCOA1
MOL003184	KCNMA1
MOL003184	KCNH2
MOL003184	HSP90AB1
MOL003184	GSK3B
MOL003184	F8
MOL003184	F2
MOL003184	ESR2
MOL003184	ESR1
MOL003184	DPP4
MOL003184	CHRM5
MOL003184	CHRM4
MOL003184	CHRM3
MOL003184	CHRM2
MOL003184	CHRM1
MOL003184	CA2
MOL003184	AR
MOL003184	ADRB2
MOL003184	ADRA1B
MOL003184	ACHE
MOL003182	TOP2
MOL003182	SCN5A
MOL003182	PTGS2
MOL003182	PRSS1
MOL003182	PIM1
MOL003182	NR1C3
MOL003182	NOS3
MOL003182	NOS2
MOL003182	KCNH2
MOL003182	HSP90AB1
MOL003182	GSK3B
MOL003182	F8
MOL003182	F7
MOL003182	F2
MOL003182	ESR2
MOL003182	ESR1
MOL003182	CALM1
MOL003182	CA2
MOL003182	AR
MOL003182	ACHE
MOL000449	SLC6A2
MOL000449	SCN5A
MOL000449	RXRA
MOL000449	PTGS2
MOL000449	PTGS1
MOL000449	PRSS1
MOL000449	PRKACA
MOL000449	PLAU
MOL000449	PGR
MOL000449	NR3C2
MOL000449	NR3C1
MOL000449	NR1C3
MOL000449	NOS3
MOL000449	NOS2
MOL000449	NCOA2
MOL000449	NCOA1
MOL000449	LTA4H
MOL000449	IGHG1
MOL000449	HTR2A
MOL000449	GABRA3
MOL000449	GABRA1
MOL000449	F2
MOL000449	ESR1
MOL000449	DPP4
MOL000449	CHRNA7
MOL000449	CHRM3
MOL000449	CHRM2
MOL000449	CHRM1
MOL000449	CDK2
MOL000449	CA2
MOL000449	AR
MOL000449	AKR1B1
MOL000449	ADRB2
MOL000449	ADRB1
MOL000449	ADRA2A
MOL000449	ADRA1B
MOL000449	ADRA1A
MOL000449	ADH1C
MOL000449	ACHE
MOL000422	VCAM1
MOL000422	TOP2
MOL000422	TNF
MOL000422	STAT1
MOL000422	SLC6A2
MOL000422	RELA
MOL000422	PTPN1
MOL000422	PTGS2
MOL000422	PTGS1
MOL000422	PSMD3
MOL000422	PRSS1
MOL000422	PRKACA
MOL000422	PPP3CA
MOL000422	PPARG
MOL000422	PIM1
MOL000422	PIK3CG
MOL000422	PGR
MOL000422	NR1I3
MOL000422	NR1I2
MOL000422	NR1C3
MOL000422	NOS3
MOL000422	NOS2
MOL000422	NCOA2
MOL000422	MMP1
MOL000422	MAPK8
MOL000422	MAPK14
MOL000422	JUN
MOL000422	INSR
MOL000422	IKBKB
MOL000422	ICAM1
MOL000422	HSP90AB1
MOL000422	HMOX1
MOL000422	GSTP1
MOL000422	GSTM2
MOL000422	GSTM1
MOL000422	GSK3B
MOL000422	GABRA2
MOL000422	GABRA1
MOL000422	F7
MOL000422	F2
MOL000422	ESR2
MOL000422	ESR1
MOL000422	DPP4
MOL000422	CYP3A4
MOL000422	CHRM2
MOL000422	CHRM1
MOL000422	CHEK1
MOL000422	CDK2
MOL000422	CDK1
MOL000422	CCNA2
MOL000422	CASP3
MOL000422	CALM1
MOL000422	CA2
MOL000422	BCL2
MOL000422	BAX
MOL000422	AR
MOL000422	ALOX5
MOL000422	AKT1
MOL000422	AHSA1
MOL000422	AHR
MOL000422	ADRA1B
MOL000422	ACHE
MOL000358	TGFB1
MOL000358	SCN5A
MOL000358	PTPN1
MOL000358	PTGS2
MOL000358	PTGS1
MOL000358	PRSS1
MOL000358	PRKCA
MOL000358	PRKACA
MOL000358	PIM1
MOL000358	PIK3CG
MOL000358	PGR
MOL000358	PDE3A
MOL000358	OPRM1
MOL000358	NR3C1
MOL000358	NR1C3
MOL000358	NOS2
MOL000358	NCOA2
MOL000358	MAPK14
MOL000358	MAP2
MOL000358	KCNH2
MOL000358	JUN
MOL000358	HTR2A
MOL000358	HSP90AB1
MOL000358	GSK3B
MOL000358	GABRA5
MOL000358	GABRA3
MOL000358	GABRA2
MOL000358	GABRA1
MOL000358	F2
MOL000358	ESR2
MOL000358	ESR1
MOL000358	DRD1
MOL000358	DPP4
MOL000358	CHRNA7
MOL000358	CHRM4
MOL000358	CHRM3
MOL000358	CHRM2
MOL000358	CHRM1
MOL000358	CHEK1
MOL000358	CDK2
MOL000358	CCNA2
MOL000358	CASP9
MOL000358	CASP8
MOL000358	CASP3
MOL000358	CA2
MOL000358	BCL2
MOL000358	BAX
MOL000358	AR
MOL000358	ADRB2
MOL000358	ADRA1B
MOL000358	ADRA1A
MOL000358	ACHE
PTGS2	IL-17 signaling pathway
PTGS2	NF-kappa B signaling pathway
PTGS2	TNF signaling pathway
PTGS2	VEGF signaling pathway
PTGS1	PTGS2
MOL000296	SLC6A2
MOL000296	SCN5A
MOL000296	RXRA
MOL000296	PTGS2
MOL000296	PTGS1
MOL000296	PRSS1
MOL000296	PGR
MOL000296	PDE3A
MOL000296	NR3C1
MOL000296	NR1C3
MOL000296	NOS3
MOL000296	NCOA2
MOL000296	LYZ
MOL000296	IGHG1
MOL000296	GRIA2
MOL000296	GABRA5
MOL000296	GABRA3
MOL000296	GABRA2
MOL000296	GABRA1
MOL000296	F2
MOL000296	ESR1
MOL000296	DPP4
MOL000296	CHRM3
MOL000296	CHRM2
MOL000296	CHRM1
MOL000296	CA2
MOL000296	AR
MOL000296	ADRA1B
MOL000296	ADH1C
MOL000296	ADH1B
MOL000296	ACHE
MOL000211	PGR
MOL000211	NR3C1
MOL000211	ESR1
MOL000211	AR
THBS2	PI3K-Akt signaling pathway
TGFB1	TLR2
MMP17	TNF
MMP17	MMP2
MMP10	MMP9
MMP10	MMP3
MMP7	TNFSF11
MMP7	SPP1
MMP7	MMP9
MMP7	FASLG
MATN3	TF
MAPK13	IL-17 signaling pathway
MAPK13	MAPK signaling pathway
MAPK13	Neurotrophin signaling pathway
MAPK13	NOD-like receptor signaling pathway
MAPK13	T cell receptor signaling pathway
MAPK13	TNF signaling pathway
MAPK13	VEGF signaling pathway
MAPK13	SQSTM1
PDE4A	SQSTM1
LTA	NF-kappa B signaling pathway
LTA	TNF signaling pathway
LTA	TNFRSF1B
LTA	TNFRSF1A
LTA	LTBR
PDGFRA	Jak-STAT signaling pathway
PDGFRA	MAPK signaling pathway
PDGFRA	PI3K-Akt signaling pathway
PDGFRA	STAT3
PDGFRA	STAT1
PDGFRA	SMURF1
MATN1	MATN3
PIK3CG	PI3K-Akt signaling pathway
OSM	Jak-STAT signaling pathway
OSM	PI3K-Akt signaling pathway
IL6	HIF-1 signaling pathway
IL6	IL-17 signaling pathway
IL6	Jak-STAT signaling pathway
IL6	NOD-like receptor signaling pathway
IL6	PI3K-Akt signaling pathway
IL6	TNF signaling pathway
IL6	OSM
IL23R	Jak-STAT signaling pathway
IL23R	STAT3
IL23R	JAK2
IL1RN	RELA
IL1R2	IL1RN
IL17RB	IL-17 signaling pathway
IL17RA	IL-17 signaling pathway
IL17RA	SYK
IL17RA	IL17A
IL17A	IL-17 signaling pathway
IL17A	IL2
IL23A	Jak-STAT signaling pathway
IL23A	IL23R
IL12B	Jak-STAT signaling pathway
IL12B	IL23A
IL12A	Jak-STAT signaling pathway
IL12A	IL12B
IL12A	CXCL8
LTBR	HIF-1 signaling pathway
LTBR	NF-kappa B signaling pathway
IFNGR1	HIF-1 signaling pathway
IFNGR1	Jak-STAT signaling pathway
IFNGR1	STAT1
IFNGR1	NFKB1
IFNGR1	JAK2
IFNGR1	JAK1
IFNG	TNF
IFNG	IFNGR1
IL2RG	Jak-STAT signaling pathway
IL2RG	PI3K-Akt signaling pathway
IL2RG	STAT1
IL2RG	JAK3
IL2RG	JAK2
IL2RG	JAK1
IL2RG	IL4
IL2RG	IL2
HTR2A	LYN
HTR2A	JAK2
PPARD	STAT3
PPARD	STAT1
PPARD	RXRA
PPARD	RELA
NR1I3	RXRA
NR1I2	TP53
NR1I2	RXRA
MERTK	IKBKG
IRF2	STAT1
IRF2	RELA
IRF2	PRKACA
IRF2	PPP3CA
IRF2	NFKB1
MS4A1	LYN
MS4A1	LCK
MS4A1	FYN
MS4A1	CD40
HLA-DRB1	MS4A1
HLA-DRB1	HSP90AB1
HLA-DQA1	IKBKG
HLA-DQA1	HLA-DQB1
HLA-G	LILRB1
HLA-G	KLRD1
HLA-C	LTA4H
HLA-C	LILRB1
HLA-C	HMOX1
HLA-C	HLA-H
HLA-C	HLA-G
HLA-C	CALM1
HLA-C	ADRB2
HLA-B	STAT1
HLA-B	PSMD3
HLA-B	PNP
HLA-B	LTA4H
HLA-B	LILRB1
HLA-B	KLRD1
HLA-B	HTT
HLA-B	HLA-H
HLA-B	HLA-C
HLA-B	CXCR4
HLA-B	COX2
HLA-B	CALM1
HLA-B	AKR1B1
HLA-B	AHSA1
HLA-B	ADRB2
TFR2	TF
HFE	TFR2
HFE	TF
GSTM1	GSTM2
MAP3K2	MAPK signaling pathway
MAP3K2	XIAP
MAP3K2	SMURF1
MAP3K2	MAPK8
MAP3K2	IKBKG
GRIA2	SQSTM1
GRIA2	PRKCA
MMP14	TNF signaling pathway
MMP14	MMP2
GABRA3	PIK3R1
GABRA1	PRKCD
GABRA1	PPP3CA
ITGA5	PI3K-Akt signaling pathway
ITGA5	SPP1
ITGA5	PECAM1
ITGA5	ITGB3
HGF	MAPK signaling pathway
HGF	PI3K-Akt signaling pathway
HGF	PLAU
ICAM1	NOS2
ICAM1	IL2RG
ITGA2B	PI3K-Akt signaling pathway
ITGA2B	PRKACA
ITGA2B	PLA2G4A
ITGA2B	ITGB3
ITGA2B	F2
FCRL3	ZAP70
FCRL3	SYK
FCGR3B	IGHG1
FCGR3B	APCS
IGHG1	VCAM1
IGHG1	IKBKG
FCGR2B	B cell receptor signaling pathway
FCGR2B	LYN
FCGR2B	ITGA4
FCGR2B	IGHG1
FCGR2B	FYN
FCGR2B	APCS
FCGR2A	SYK
FCGR2A	PIK3R1
FCGR2A	LYN
FCGR2A	ITGA4
FCGR2A	HCK
FCGR2A	FYN
FCGR2A	FCGR2B
F8	F2
F7	IKBKG
F2RL1	TLR4
F2RL1	F2
FGG	ITGB3
FGG	ICAM1
FGG	FN1
FGA	ITGB3
FGA	ITGA2B
FGA	HRG
FGA	FN1
FGA	FGG
FGA	FGB
FGA	F2
ESRRA	PRKCD
ESRRA	NCOA1
ESRRA	ESR1
TF	HIF-1 signaling pathway
RXRA	TBP
RXRA	STAT1
RXRA	RELA
MMP2	TIMP1
MMP2	THBS2
MMP2	TGFB1
DHFR	TP53
S100A9	IL-17 signaling pathway
DEFB4A	TLR4
DEF6	ZAP70
DEF6	NFKB2
DEF6	LCK
CYP3A4	PRKCA
CYP3A4	PRKACA
MMP9	IL-17 signaling pathway
MMP9	TNF signaling pathway
MMP9	TIMP1
MMP9	THBS2
MMP9	TGFB1
CXCL8	MMP9
FRK	STAT3
FRK	HSP90AB1
FRK	FYN
CSF2RA	Jak-STAT signaling pathway
CSF2RA	PIK3R1
CSF2RA	LYN
CSF2RA	IKBKB
CSF2RA	CSF2RB
CSF2RA	CSF2
CSF2	IL-17 signaling pathway
CSF2	Jak-STAT signaling pathway
CSF2	T cell receptor signaling pathway
CSF2	TNF signaling pathway
CSF2	CSF2RB
CSF2RB	Jak-STAT signaling pathway
CSF2RB	SYK
CSF2RB	STAT3
CSF2RB	STAT1
CSF2RB	LYN
CSF2RB	LCK
CSF2RB	KDR
CSF2RB	JAK2
CSF2RB	JAK1
CISH	Jak-STAT signaling pathway
CISH	PRKCA
CISH	MYD88
CISH	LCK
CISH	CSF2RB
PPARG	STAT1
PPARG	RXRA
PPARG	RELA
CIITA	TBP
CIITA	PRKACA
CIITA	PPARG
CIITA	NCOA1
CIITA	GSK3B
CIITA	CDK1
CHRNA7	PIK3R1
CHRNA7	FYN
FGB	FN1
FGB	FGG
FGB	F2
F13A1	FN1
F13A1	FGG
F13A1	FGA
F13A1	F2
S100A8	IL-17 signaling pathway
S100A8	S100A9
LYZ	TP53
LYZ	NFKB1
GSTP1	VCAM1
GSTP1	MAPK8
GSTP1	MAPK14
GSTP1	ITGA4
DEK	S100A9
DEK	PTPN12
DEK	ESR1
COX2	HSP90B1
COX2	FN1
COPA	VCAM1
COPA	ITGA4
COPA	IKBKG
ITGA4	PI3K-Akt signaling pathway
ITGA4	VCAM1
ITGA4	TYMS
ITGA4	SYK
ITGA4	PSMD3
ITGA4	PRKACA
ITGA4	PNP
ITGA4	LYN
CDCP1	PRKCD
CDCP1	FYN
CTLA4	T cell receptor signaling pathway
CTLA4	TXK
CTLA4	PIK3R1
CTLA4	LYN
CTLA4	LRBA
CTLA4	LCK
CTLA4	JAK2
CTLA4	FYN
CD86	CTLA4
CD80	CTLA4
CD80	CD86
CD80	CD274
PTPRC	T cell receptor signaling pathway
PTPRC	ZAP70
PTPRC	SLAMF1
FCGR3A	ZAP70
FCGR3A	SYK
FCGR3A	PTPRC
FCGR3A	LCK
FCGR3A	IGHG1
FCGR3A	FCGR3B
FCGR3A	APCS
PTPN22	ZAP70
JAK3	Chemokine signaling pathway
JAK3	Jak-STAT signaling pathway
JAK3	PI3K-Akt signaling pathway
JAK3	STAT3
JAK3	PTPRC
JAK3	PIK3R1
JAK3	LCK
JAK3	IKBKG
JAK3	CD40
CD244	PIK3R1
CD244	FYN
CD163	PRKCA
CD14	TNFRSF1B
CD14	TLR4
CD14	TLR2
CD3E	T cell receptor signaling pathway
CD3E	ZAP70
CD3E	TRAT1
CD3E	SYK
CD3E	PTPN22
CD3E	PIK3R1
CD3E	LCK
CD3E	JAK3
CD3E	CSK
CCR7	CD3E
CXCR4	TLR2
CXCR4	STAT3
CXCR4	STAT1
CXCR4	PTPRC
CXCR4	PECAM1
CXCR4	JAK3
CXCR4	JAK2
CXCR4	JAK1
CXCR4	DPP4
SSB	SPP1
SSB	SMURF1
PGR	TBP
PGR	STAT3
PGR	RELA
DPP4	PTPRC
DPP4	IKBKB
CCL3L1	Chemokine signaling pathway
CCL3L1	DPP4
MMP1	IL-17 signaling pathway
MMP1	TNFSF11
MMP1	TIMP1
MMP1	MMP7
CCR5	Chemokine signaling pathway
CCR5	TXK
CCR5	STAT3
CCR5	STAT1
CCR5	LCK
CCR5	JAK2
CCR5	JAK1
CCR5	CXCR4
CCR5	CD4
CCR5	CCL3L1
CCR2	Chemokine signaling pathway
CCR2	JAK2
CCR2	CCR5
CCR1	Chemokine signaling pathway
CCR1	STAT3
CCR1	STAT1
CCR1	JAK1
CCR1	CCL3L1
CCL2	Chemokine signaling pathway
CCL2	IL-17 signaling pathway
CCL2	NOD-like receptor signaling pathway
CCL2	TNF signaling pathway
CCL2	MMP3
CCL2	MMP1
CCL2	CCR5
CCL2	CCR2
CCL2	CCR1
PLA2G4A	MAPK signaling pathway
PLA2G4A	VEGF signaling pathway
PLA2G4A	STAT3
PLA2G4A	RELA
NLRC4	NOD-like receptor signaling pathway
IL1A	MAPK signaling pathway
IL1A	IL1R2
IL18	NOD-like receptor signaling pathway
SPP1	PI3K-Akt signaling pathway
SPP1	F2
NOS2	PSMD3
NFKB2	MAPK signaling pathway
NFKB2	NF-kappa B signaling pathway
NFKB2	TNFAIP3
NFKB2	STAT3
NFKB2	RELA
NFKB2	REL
FER	STAT3
FER	PIK3R1
FER	JAK1
FER	HSP90AB1
CAMKK2	MAPK14
CA2	HSPD1
F2	PLAU
C5	C6
C4B	FN1
C2	C5
C2	C4B
C2	C3
HRG	TNFRSF1A
C1QC	FN1
C1QB	RELA
C1QB	HRG
C1QB	FN1
C1QB	C1QC
C1QA	HRG
C1QA	FN1
C1QA	CR1
C1QA	C1QC
C1QA	C1QB
C1QA	APCS
TLR4	HIF-1 signaling pathway
TLR4	NF-kappa B signaling pathway
TLR4	NOD-like receptor signaling pathway
TLR4	PI3K-Akt signaling pathway
SMURF1	STAT1
SMURF1	SQSTM1
MYD88	MAPK signaling pathway
MYD88	NF-kappa B signaling pathway
MYD88	NOD-like receptor signaling pathway
MYD88	TLR9
MYD88	TLR4
MYD88	TLR2
MYD88	SQSTM1
MYD88	SMURF1
MYD88	IKBKG
ITK	Chemokine signaling pathway
ITK	T cell receptor signaling pathway
ITK	SMURF1
ITK	LCK
ITK	IKBKG
ITK	FASLG
FASLG	MAPK signaling pathway
FASLG	Neurotrophin signaling pathway
FASLG	PI3K-Akt signaling pathway
FASLG	TNFRSF1A
TNFAIP3	IL-17 signaling pathway
TNFAIP3	NF-kappa B signaling pathway
TNFAIP3	NOD-like receptor signaling pathway
TNFAIP3	TNF signaling pathway
TNFAIP3	TNFSF10
TNFAIP3	TNFRSF1A
TNFAIP3	TNF
IRF1	STAT1
IRF1	RELA
IRF1	NFKB1
IRF1	IRF2
BIRC3	XIAP
BIRC3	TNFRSF1A
BIRC3	TNFAIP3
BIRC3	REL
BIRC3	NFKB1
BIRC3	IRF1
BIRC3	IKBKG
BIRC3	IKBKB
BIRC3	GSK3B
BIRC3	CD40
BIRC3	CASP9
BIRC3	CASP8
BIRC3	CASP3
BIRC3	CASP1
PRKACA	RELA
PRKACA	PTPN12
PRKACA	PDE4D
PRKACA	PDE3A
PRKACA	NFKB1
PRKACA	MAP2
PRKACA	LCK
PRKACA	KCNH2
PRKACA	CAMKK2
PRKACA	ALOX5
PPARA	STAT1
PPARA	RXRA
PPARA	RELA
MAPK11	IL-17 signaling pathway
MAPK11	MAPK signaling pathway
MAPK11	Neurotrophin signaling pathway
MAPK11	NOD-like receptor signaling pathway
MAPK11	T cell receptor signaling pathway
MAPK11	TNF signaling pathway
MAPK11	VEGF signaling pathway
MAPK11	TP53
MAPK11	MAPK14
CDK2	TP53
CDK2	SSB
CDK2	SCN5A
CDK2	S100A8
CDK2	REL
CDK2	PSMD3
CDK2	PNP
CDK2	PGR
CDK2	PDE4D
CDK2	LYZ
CDK2	LYN
CDK2	IKBKG
CDK2	HSPD1
CDK2	HSP90B1
CDK2	HSP90AB1
CDK2	GSTP1
CDK2	ESR1
CDK2	EEF1A1
CDK2	DEK
CDK2	COX2
CDK2	COPA
CDK2	CDKN1A
CDK2	ATIC
MCL1	Jak-STAT signaling pathway
MCL1	PI3K-Akt signaling pathway
MCL1	TP53
BCL2	TP53
BCL2	SQSTM1
BCL2	PRKCA
BCL2	PRKACA
BCL2	PPP3CA
BCL2	PPARA
BCL2	MCL1
BCL2	MAPK8
BCL2	MAPK14
BCL2	MAPK11
BCL2	IKBKG
BCL2	IKBKB
BCL2	CDK2
BCL2	CDK1
BCL2	CASP8
BCL2	CASP3
BACH2	MAFB
BACH2	JUN
TYMS	VCAM1
ATIC	TYMS
SYK	B cell receptor signaling pathway
SYK	NF-kappa B signaling pathway
SYK	PI3K-Akt signaling pathway
SYK	VCAM1
SYK	TNFRSF1A
SYK	TLR9
SYK	TLR4
SYK	STAT3
SYK	STAT1
SYK	PIK3R1
SYK	PIK3CG
SYK	MYD88
SYK	LYN
SYK	LCK
NR3C2	RXRA
NR3C2	NCOA1
LYN	B cell receptor signaling pathway
LYN	Chemokine signaling pathway
LYN	NF-kappa B signaling pathway
LYN	TRAT1
LYN	TP53
LYN	TNF
LYN	STAT3
LYN	PTPRC
LYN	PIK3CG
LYN	PECAM1
LYN	PDE4D
LYN	PDE4A
LYN	MCL1
LYN	IKBKG
LYN	FASLG
LCK	NF-kappa B signaling pathway
LCK	T cell receptor signaling pathway
LCK	ZAP70
LCK	TRAT1
LCK	STAT3
LCK	STAT1
LCK	SQSTM1
LCK	SMURF1
LCK	PTPRC
LCK	PTPN22
LCK	PTPN12
LCK	PIK3R1
LCK	PECAM1
LCK	IKBKG
LCK	FASLG
IL6ST	Jak-STAT signaling pathway
IL6ST	STAT3
IL6ST	STAT1
IL6ST	PRKCD
IL6ST	PIK3R1
IL6ST	PIK3CG
IL6ST	OSM
IL6ST	JAK2
IL6ST	JAK1
IL6ST	IL6
CASP8	IL-17 signaling pathway
CASP8	NOD-like receptor signaling pathway
CASP8	TNF signaling pathway
CASP8	XIAP
CASP8	TP53
CASP8	TNFSF10
CASP8	TNFRSF1A
CASP8	TNFAIP3
CASP8	TNF
CASP8	SQSTM1
CASP8	SPP1
CASP8	NLRC4
CASP8	MAPK8
CASP8	IKBKG
CASP8	IKBKB
CASP8	FYN
CASP8	FASLG
CASP8	CASP9
CASP1	NOD-like receptor signaling pathway
CASP1	PLA2G4A
CASP1	NLRC4
CASP1	IL1B
CASP1	IL1A
CASP1	IL18
CASP1	HTT
CASP1	CAST
CASP1	CASP8
MMP3	IL-17 signaling pathway
MMP3	TNF signaling pathway
MMP3	TNFSF11
MMP3	TIMP1
MMP3	SPP1
APOE	TYRO3
APOE	NOS3
APOE	MMP3
APOE	MAP2
ALPL	RELA
ALOX5	REL
ALOX5	PIK3R1
ALOX5	MAPKAPK2
VEGFA	KDR
TLR2	PI3K-Akt signaling pathway
NR3C1	TP53
NR3C1	TBP
NR3C1	STAT3
NR3C1	SSB
NR3C1	RELA
NR3C1	PRKACA
NR3C1	PPP3CA
NR3C1	PPARG
NR3C1	NR3C2
NR3C1	NFKB2
NR3C1	NFKB1
NR3C1	NCOA2
NR3C1	NCOA1
NR3C1	MAPK8
NR3C1	LCK
NR3C1	JUN
NOS3	HIF-1 signaling pathway
NOS3	PI3K-Akt signaling pathway
NOS3	VEGF signaling pathway
NCF1	Chemokine signaling pathway
NCF1	RELA
NCF1	PLA2G4A
NCF1	NFKB1
NCF1	FASLG
MAPKAPK2	MAPK signaling pathway
MAPKAPK2	Neurotrophin signaling pathway
MAPKAPK2	VEGF signaling pathway
MAPKAPK2	ZFP36
MAPKAPK2	STAT3
MAPKAPK2	MAPK14
MAPKAPK2	MAPK11
MAPK9	IL-17 signaling pathway
MAPK9	MAPK signaling pathway
MAPK9	Neurotrophin signaling pathway
MAPK9	NOD-like receptor signaling pathway
MAPK9	T cell receptor signaling pathway
MAPK9	TNF signaling pathway
MAPK9	TP53
MAPK9	STAT3
MAPK9	NCF1
MAPK8	TP53
MAPK8	TNFSF11
MAPK8	TNFRSF1A
MAPK8	STAT3
MAPK8	REL
MAPK8	PPARG
MAPK8	PIK3R1
MAPK8	MAPK9
MAPK8	MAPK14
MAPK8	FASLG
ITPR3	NOD-like receptor signaling pathway
ITPR3	TRPC1
ITGB3	PI3K-Akt signaling pathway
ITGB3	SYK
ITGB3	PTPN1
ITGB3	PLA2G4A
ITGB3	PLA2G2A
ITGB3	PECAM1
ITGB3	PDGFRA
ITGB3	LYN
ITGB3	KDR
IKBKG	B cell receptor signaling pathway
IKBKG	Chemokine signaling pathway
IKBKG	IL-17 signaling pathway
IKBKG	MAPK signaling pathway
IKBKG	NF-kappa B signaling pathway
IKBKG	NOD-like receptor signaling pathway
IKBKG	PI3K-Akt signaling pathway
IKBKG	T cell receptor signaling pathway
IKBKG	TNF signaling pathway
IKBKG	TYRO3
IKBKG	TNFRSF1A
IKBKG	TNFAIP3
IKBKG	TNF
IKBKG	SQSTM1
IKBKG	RELA
IKBKG	PSMB8
IKBKG	NFKB2
IKBKG	NFKB1
IKBKG	LTBR
IKBKB	TWIST1
IKBKB	TP53
IKBKB	TNFRSF1A
IKBKB	TNFAIP3
IKBKB	TNF
IKBKB	RELA
IKBKB	PRKCD
IKBKB	PRKCA
IKBKB	PPARG
IKBKB	NFKB2
IKBKB	NFKB1
IKBKB	MAPK14
IKBKB	LYZ
IKBKB	JUN
IKBKB	IKBKG
IKBKB	CSF2RB
IKBKB	CD40
HTT	TP53
HTT	TBP
HTT	SQSTM1
HTT	PPARG
HTT	PIK3R1
HTT	NFKB1
HTT	IKBKG
HTT	IKBKB
HTT	HSP90AB1
GSK3B	XIAP
GSK3B	TP53
GSK3B	RXRA
GSK3B	RELA
GSK3B	PTPN1
GSK3B	PRKCA
GSK3B	PRKACA
GSK3B	PDE4D
GSK3B	NFKB1
GSK3B	MCL1
GSK3B	MAP3K2
GSK3B	JUN
GSK3B	IKBKG
FOXO3	Chemokine signaling pathway
FOXO3	Neurotrophin signaling pathway
FOXO3	PI3K-Akt signaling pathway
FOXO3	TP53
FOXO3	PIM1
FOXO3	IKBKB
ESR2	NCOA2
ESR2	NCOA1
ESR2	MAPK11
ESR2	LCK
CHEK1	XIAP
CHEK1	TP53
CHEK1	SMURF1
CHEK1	RELA
CHEK1	HSP90AB1
CDKN1A	HIF-1 signaling pathway
CDKN1A	Jak-STAT signaling pathway
CDKN1A	PI3K-Akt signaling pathway
CDKN1A	TP53
CDKN1A	STAT3
CDKN1A	S100A8
CDKN1A	PIM1
CDKN1A	MAPK8
CDKN1A	JUN
CDKN1A	IKBKG
CDKN1A	FGB
CDKN1A	F13A1
CDKN1A	ESR1
CDKN1A	EEF1A1
CDKN1A	CHEK1
CCNA2	TP53
CCNA2	SSB
CCNA2	PGR
CCNA2	CDKN1A
CCNA2	CDK2
CCNA2	CDK1
CCNA2	CALM1
CASP3	IL-17 signaling pathway
CASP3	MAPK signaling pathway
CASP3	TNF signaling pathway
CASP3	XIAP
CASP3	TNFSF10
CASP3	STAT1
CASP3	SPP1
CASP3	PPP3CA
CASP3	PLA2G4A
CASP3	MCL1
CASP3	MAPK9
CASP3	MAPK8
CASP3	LYN
CASP3	IL18
CASP3	HTT
CASP3	HSPD1
CASP3	FYN
CASP3	CDKN1A
CASP3	CDK2
CASP3	CAST
CASP3	CASP9
CASP3	CASP8
BAX	XIAP
BAX	TP53
BAX	MCL1
BAX	HSPD1
BAX	GSK3B
BAX	CASP9
BAX	CASP8
BAX	CASP3
BAX	BCL2
AKT1	XIAP
AKT1	VEGFA
AKT1	TNFSF11
AKT1	TLR2
AKT1	STAT1
AKT1	PTPN1
AKT1	PPP3CA
AKT1	PIK3R1
AKT1	PDE3A
AKT1	NR3C1
AKT1	NOS3
AKT1	NCF1
AKT1	MAPKAPK2
AKT1	MAPK9
AKT1	MAPK8
AKT1	MAPK14
AKT1	ITPR3
AKT1	ITGB3
AKT1	IKBKG
AKT1	IKBKB
AKT1	HTT
AKT1	HSP90AB1
AKT1	HMOX1
AKT1	GSK3B
AKT1	FOXO3
AKT1	ESR2
AKT1	ESR1
AKT1	CSK
AKT1	CREB1
AKT1	CHEK1
AKT1	CDKN1A
AKT1	CCNA2
AKT1	CASP9
AKT1	CASP3
AKT1	CALM1
AKT1	BAX
AKT1	AR
PSMD3	VCAM1
PSMD3	SQSTM1
AHSA1	STAT1
AHSA1	PSMD3
AHSA1	HSPD1
AHSA1	HSP90AB1
AHSA1	EEF1A1
TBP	RELA
RELA	B cell receptor signaling pathway
RELA	Chemokine signaling pathway
RELA	HIF-1 signaling pathway
RELA	IL-17 signaling pathway
RELA	MAPK signaling pathway
RELA	Neurotrophin signaling pathway
RELA	NF-kappa B signaling pathway
RELA	NOD-like receptor signaling pathway
RELA	PI3K-Akt signaling pathway
RELA	T cell receptor signaling pathway
RELA	TNF signaling pathway
RELA	TWIST1
NCOA2	TP53
NCOA2	RXRA
NCOA2	PPARG
NCOA2	PPARD
NCOA2	PPARA
NCOA2	PGR
NCOA2	NR1I3
NCOA2	NR1I2
NCOA1	TP53
NCOA1	TBP
NCOA1	STAT3
NCOA1	RXRA
NCOA1	PPARG
NCOA1	PPARD
NCOA1	PPARA
NCOA1	PGR
NCOA1	NR1I3
NCOA1	NR1I2
NCOA1	NFKB1
NCOA1	NCOA2
ESR1	TP53
ESR1	TF
ESR1	TBP
ESR1	STAT3
ESR1	SMURF1
ESR1	S100A8
ESR1	RXRA
ESR1	RELA
ESR1	PTPN1
ESR1	PRKACA
ESR1	PIK3R1
ESR1	PGR
ESR1	NOS3
ESR1	NFKB1
ESR1	NCOA2
ESR1	NCOA1
ESR1	MAPKAPK2
ESR1	MAPK14
ESR1	LCK
ESR1	JUN
ESR1	HSP90AB1
ESR1	FOXO3
ESR1	FOS
ESR1	ESR2
AHR	TBP
AHR	RELA
AHR	NCOA2
AHR	NCOA1
AHR	ESR1
AHR	AR
STAT4	Jak-STAT signaling pathway
STAT3	TWIST1
STAT3	STAT4
STAT3	RELA
REL	TBP
REL	RELA
OPRD1	OPRM1
MAPK14	IL-17 signaling pathway
MAPK14	MAPK signaling pathway
MAPK14	Neurotrophin signaling pathway
MAPK14	NOD-like receptor signaling pathway
MAPK14	T cell receptor signaling pathway
MAPK14	TNF signaling pathway
MAPK14	VEGF signaling pathway
MAPK14	TYMS
MAPK14	TP53
MAPK14	STAT4
MAPK14	STAT1
MAPK14	SQSTM1
MAPK14	RELA
MAPK14	PLA2G4A
MAPK14	NCF1
INSR	SQSTM1
INSR	PTPRC
INSR	PTPN12
INSR	PTPN1
INSR	PRKCD
INSR	PRKCA
INSR	PIK3R1
INSR	JAK2
INSR	JAK1
INSR	ATIC
IL6R	HIF-1 signaling pathway
IL6R	Jak-STAT signaling pathway
IL6R	PI3K-Akt signaling pathway
IL6R	STAT3
IL6R	JAK1
IL6R	IL6ST
IL6R	IL6
IL1B	IL-17 signaling pathway
IL1B	MAPK signaling pathway
IL1B	NF-kappa B signaling pathway
IL1B	NOD-like receptor signaling pathway
IL1B	TNF signaling pathway
IL1B	PTPN1
IL1B	MMP2
IL1B	LYN
IL1B	IL1R2
IL1B	IKBKG
HSP90B1	IL-17 signaling pathway
HSP90B1	PI3K-Akt signaling pathway
HSP90B1	TP53
HSP90B1	TNFRSF1B
HSP90B1	TLR4
HSP90B1	TLR2
HSP90B1	LYN
HSP90B1	IKBKG
HSP90B1	GBA
HSP90B1	GABRA1
HSP90B1	FOS
HSP90B1	ESR1
EEF1A1	VCAM1
EEF1A1	TP53
EEF1A1	TNFSF11
EEF1A1	SSB
EEF1A1	SPP1
EEF1A1	SMURF1
EEF1A1	PRKCD
EEF1A1	MAPK14
EEF1A1	ITGA4
EEF1A1	IKBKG
EEF1A1	GSK3B
EEF1A1	FN1
EEF1A1	ALPL
EEF1A1	ABCC2
CSK	ZAP70
CSK	PTPRC
CSK	PTPN22
CSK	PTPN12
CSK	PRKACA
CSK	PECAM1
CSK	LYN
CSK	LILRB1
CSK	LCK
CSK	JUN
CSK	INSR
CSK	HCK
CSK	FYN
CSK	FRK
CD4	T cell receptor signaling pathway
CD4	ZAP70
CD4	SYK
CD4	PTPRC
CD4	PIK3R1
CD4	NR3C1
CD4	MAPK14
CD4	LCK
CD4	HSPD1
CD4	HSP90AB1
CD4	HLA-DQB1
CD4	FCGR3A
CD4	DPP4
CD4	CXCR4
CD4	ABCB1
CALM1	TNFRSF1B
CALM1	TNFRSF1A
CALM1	TNF
CALM1	SYK
CALM1	SQSTM1
CALM1	SPP1
CALM1	SCN5A
CALM1	RELA
CALM1	REL
CALM1	OPRM1
CALM1	NR3C1
CALM1	NOS3
CALM1	NOS2
CALM1	NFKB2
CALM1	NFKB1
CALM1	JAK2
CALM1	INSR
CALM1	IKBKG
CALM1	IKBKB
CALM1	FER
CALM1	ESR2
CALM1	ESR1
CALM1	CAMKK2
ADRB2	STAT4
ADRB2	STAT3
ADRB2	REL
ADRB2	PRKCD
ADRB2	PPP3CA
ADRB2	OPRD1
ADRB2	MAPK14
ADRB2	INSR
ADRB2	IL6R
ADRB2	IL1B
ADRB2	HSPD1
ADRB2	HSP90B1
ADRB2	EEF1A1
ADRB2	CSK
ADRB2	CD4
ADRB2	CALM1
ADRA2A	PRKCD
ADRA2A	ADRB1
STAT1	Chemokine signaling pathway
STAT1	Jak-STAT signaling pathway
STAT1	NOD-like receptor signaling pathway
STAT1	TNFRSF1B
STAT1	TNFRSF1A
STAT1	STAT3
STAT1	RELA
STAT1	KDR
PRKCA	TP53
PRKCA	SYK
PRKCA	SPP1
PRKCA	SMURF1
PRKCA	PTPN12
PRKCA	PPARG
PRKCA	PPARA
PRKCA	PLA2G4A
PRKCA	OPRD1
PRKCA	NCF1
PRKCA	LCK
CXCR2	Chemokine signaling pathway
CXCR2	CXCL8
CXCR1	Chemokine signaling pathway
CXCR1	CXCR2
CXCR1	CXCL8
ADRA1B	STAT1
ADRA1B	PRKCA
ADRA1A	CXCR2
ADRA1A	CXCR1
ADRA1A	ADRA1D
ADRA1A	ADRA1B
ADH1B	ADH1C
FN1	PI3K-Akt signaling pathway
FN1	TF
FN1	SSB
FN1	MMP9
FN1	LRBA
FN1	ITGB3
FN1	ITGA5
FN1	ITGA4
FN1	HSP90AB1
FN1	HRG
FN1	HGF
FN1	GSTP1
FN1	FASLG
FN1	F2
FN1	APCS
TNFSF11	NF-kappa B signaling pathway
TNFRSF1B	TNF signaling pathway
TNFRSF1A	MAPK signaling pathway
TNFRSF1A	NF-kappa B signaling pathway
TNFRSF1A	TNF signaling pathway
TNFRSF1A	TRPC1
TNFRSF1A	TNFRSF1B
TNF	IL-17 signaling pathway
TNF	MAPK signaling pathway
TNF	NF-kappa B signaling pathway
TNF	NOD-like receptor signaling pathway
TNF	T cell receptor signaling pathway
TNF	TNF signaling pathway
TNF	TNFRSF1B
TNF	TNFRSF1A
TNF	LTBR
TNF	LTA
ADAM17	TNFSF11
ADAM17	TNFRSF1B
ADAM17	TNFRSF1A
ADAM17	TNF
ZAP70	NF-kappa B signaling pathway
ZAP70	T cell receptor signaling pathway
TP53	TWIST1
TP53	TNFAIP3
TP53	TBP
TP53	SQSTM1
TP53	SMURF1
TP53	S100A8
TP53	RELA
TP53	PTGS2
TP53	PPP3CA
TP53	PNP
TP53	PADI4
PTPN1	STAT3
PRKCD	Chemokine signaling pathway
PRKCD	Neurotrophin signaling pathway
PRKCD	NOD-like receptor signaling pathway
PRKCD	TP53
PRKCD	TNFRSF1A
PRKCD	STAT3
PRKCD	STAT1
PRKCD	SQSTM1
PRKCD	PTPN22
PRKCD	PPARA
PRKCD	OPRD1
PRKCD	NCF1
PRKCD	LYN
PRKCD	LCK
PDE4D	PPP3CA
PDE4D	PIK3CG
JUN	B cell receptor signaling pathway
JUN	IL-17 signaling pathway
JUN	MAPK signaling pathway
JUN	Neurotrophin signaling pathway
JUN	NOD-like receptor signaling pathway
JUN	T cell receptor signaling pathway
JUN	TNF signaling pathway
JUN	TBP
JUN	STAT4
JUN	STAT3
JUN	STAT1
JUN	RELA
JUN	PPP3CA
JUN	PPARG
JUN	NCOA2
JUN	NCOA1
JUN	MAPK9
JUN	MAPK8
JUN	MAPK14
JUN	MAPK11
JUN	MAFB
JAK2	Chemokine signaling pathway
JAK2	Jak-STAT signaling pathway
JAK2	PI3K-Akt signaling pathway
JAK2	TNFRSF1A
JAK2	STAT3
JAK2	STAT1
JAK2	PTPRC
JAK2	PTPN12
JAK2	PTPN1
JAK2	PIK3R1
JAK2	LYN
JAK2	JAK3
JAK2	IKBKG
JAK1	Jak-STAT signaling pathway
JAK1	NOD-like receptor signaling pathway
JAK1	PI3K-Akt signaling pathway
JAK1	TNFRSF1A
JAK1	SYK
JAK1	STAT3
JAK1	STAT1
JAK1	SMURF1
JAK1	PTPRC
JAK1	PRKCA
JAK1	PLA2G4A
JAK1	PIK3R1
JAK1	PDGFRA
JAK1	JAK3
JAK1	ATIC
HSPD1	VCAM1
HSPD1	SMURF1
HSPD1	PRKACA
HSPD1	NR3C1
HSPD1	NOS2
HSPD1	MAPK14
HSPD1	ITGA4
HSPD1	IKBKG
HSPD1	HTT
HSPD1	HSP90AB1
HSPD1	GBA
HSPD1	FN1
HSPD1	ESR1
HSPD1	DHFR
HSP90AB1	VCAM1
HSP90AB1	TYRO3
HSP90AB1	TP53
HSP90AB1	TNFAIP3
HSP90AB1	STAT3
HSP90AB1	STAT1
HSP90AB1	PRKCA
HSP90AB1	PRKACA
HSP90AB1	PPARG
HSP90AB1	PPARD
HSP90AB1	PIM1
HSP90AB1	NR3C2
HSP90AB1	NR1I3
HSP90AB1	NR1I2
HSP90AB1	NOS2
HSP90AB1	NFKB1
HSP90AB1	MERTK
HSP90AB1	MAP3K2
HSP90AB1	LYN
HSP90AB1	LCK
HSP90AB1	JAK2
HSP90AB1	JAK1
HSP90AB1	ITK
HSP90AB1	ITGA4
HSP90AB1	IRF2
HSP90AB1	IKBKG
HSP90AB1	IKBKB
HSP90AB1	CAMKK2
HCK	Chemokine signaling pathway
HCK	STAT3
HCK	PIK3R1
HCK	PECAM1
HCK	IL6ST
HCK	HSP90AB1
HCK	FASLG
HCK	CSF2RB
HCK	ALOX5
FYN	T cell receptor signaling pathway
FYN	ZAP70
FYN	TYRO3
FYN	TXK
FYN	TRAT1
FYN	TNFRSF1A
FYN	TNF
FYN	SYK
FYN	STAT3
FYN	STAT1
FYN	SLAMF1
FYN	PTPRC
FYN	PRKCD
FYN	PIK3R1
FYN	PECAM1
FYN	PDE4D
FYN	NR3C1
FYN	MAP2
FYN	LRBA
FYN	KDR
FYN	JAK2
FYN	ITK
FYN	IL1B
FYN	IKBKG
FYN	HSP90AB1
FYN	FASLG
FYN	CSF2RB
FYN	CAST
FOS	TBP
FOS	STAT1
FOS	RELA
FOS	PRKACA
FOS	NFKB1
FOS	NCOA2
FOS	NCOA1
FOS	MAPK9
FOS	MAFB
FOS	JUN
EPHB2	VEGFA
EPHB2	MMP9
EPHB2	MMP2
EPHB2	FOS
DDX41	FYN
CREB1	TP53
CREB1	PRKACA
CREB1	NR3C1
CREB1	MAPKAPK2
CREB1	MAPK14
CREB1	JUN
CREB1	HTT
CREB1	GSK3B
CDK1	VCAM1
CDK1	TP53
CDK1	SQSTM1
CDK1	PTPN1
CDK1	LYN
CDK1	JAK3
CDK1	ITGA4
CDK1	FYN
CDK1	FN1
CDK1	CXCR1
CDK1	CHEK1
CDK1	CDKN1A
CDK1	CDK2
CAST	PIK3R1
CAST	LRBA
CASP9	XIAP
CASP9	SQSTM1
CASP9	LYN
CASP9	JUN
CASP9	HSPD1
C6	FYN
C6	FN1
C6	F2
C3	FN1
C3	CR1
C3	C5
BTK	B cell receptor signaling pathway
BTK	NF-kappa B signaling pathway
BTK	TP53
BTK	TLR9
BTK	TLR4
BTK	SYK
BTK	SMURF1
BTK	RELA
BTK	PRKCA
BTK	PLAU
BTK	MYD88
BTK	LYN
BTK	JAK1
BTK	ITK
BTK	HSP90AB1
BTK	HCK
BTK	FYN
BTK	FASLG
AR	TP53
AR	TBP
AR	SYK
AR	STAT3
AR	RELA
AR	REL
AR	PIK3R1
AR	NR3C2
AR	NR3C1
AR	NFKB1
AR	NCOA2
AR	NCOA1
AR	LYN
AR	LCK
AR	JUN
AR	IL6ST
AR	HSP90AB1
AR	HCK
AR	GSK3B
AR	ESR1
AR	CDK1
AR	CASP8
AR	CASP3
AR	CASP1
AR	CALM1
AR	BTK
ABL1	Neurotrophin signaling pathway
ABL1	ZAP70
ABL1	TP53
ABL1	PTPN12
ABL1	PTPN1
ABL1	PRKCD
ABL1	PPP3CA
ABL1	PIK3R1
ABL1	PDE4D
ABL1	LRBA
ABL1	JUN
ABL1	JAK2
ABL1	JAK1
ABL1	HSPD1
ABL1	HSP90AB1
ABL1	HCK
ABL1	FYN
ABL1	FOS
ABL1	EPHB2
ABL1	DDX41
ABL1	CREB1
ABL1	CDK1
ABL1	CAST
ABL1	CASP9
ABL1	C6
ABL1	C3
ABL1	BTK
ABL1	AR
PIK3R1	B cell receptor signaling pathway
PIK3R1	Chemokine signaling pathway
PIK3R1	HIF-1 signaling pathway
PIK3R1	Jak-STAT signaling pathway
PIK3R1	Neurotrophin signaling pathway
PIK3R1	PI3K-Akt signaling pathway
PIK3R1	T cell receptor signaling pathway
PIK3R1	TNF signaling pathway
PIK3R1	VEGF signaling pathway
PIK3R1	ZAP70
PIK3R1	TYRO3
PIK3R1	TRAT1
PIK3R1	TNFRSF1A
PIK3R1	TLR2
PIK3R1	STAT3
PIK3R1	SQSTM1
PIK3R1	RXRA
PIK3R1	PECAM1
PIK3R1	PDGFRA
PIK3R1	PDE4D
PIK3R1	FASLG
PIK3R1	CD40
ABCG5	PIK3R1
NFKB1	B cell receptor signaling pathway
NFKB1	Chemokine signaling pathway
NFKB1	HIF-1 signaling pathway
NFKB1	IL-17 signaling pathway
NFKB1	MAPK signaling pathway
NFKB1	Neurotrophin signaling pathway
NFKB1	NF-kappa B signaling pathway
NFKB1	NOD-like receptor signaling pathway
NFKB1	PI3K-Akt signaling pathway
NFKB1	T cell receptor signaling pathway
NFKB1	TNF signaling pathway
NFKB1	ZFP36
NFKB1	TWIST1
NFKB1	TNFSF11
NFKB1	STAT3
NFKB1	RXRA
NFKB1	RELA
NFKB1	REL
NFKB1	PPARG
NFKB1	NFKB2
ABCC2	NFKB1
PSMB8	PSMD3
ABCB1	PSMB8
ABCB1	PIM1

## Sheet: Table26
Supplementary Table S26: Four topological feature values of Pathway for TWL- Rheumatic Arthritis network and only include intersection targets
Nodes	Betweenness	Closeness	Degree	Eccentricity
NFKB1	2853.2	0.446015	28	5
PIK3R1	5597.33	0.457784	40	5
AR	5067.67	0.481276	49	5
C3	1454.6	0.342885	6	5
C6	537.953	0.361835	5	5
CDK1	1000.07	0.422141	19	5
FOS	514.377	0.404429	15	5
HSP90AB1	6653.29	0.489422	55	5
HSPD1	1363.69	0.426814	24	5
JUN	3201.68	0.465772	31	5
LRBA	102.127	0.34493	5	5
PTPN1	515.327	0.421628	16	5
TP53	3568.54	0.459603	47	5
FN1	5700.68	0.412604	32	5
CALM1	3540.32	0.457784	36	5
EEF1A1	906.337	0.408235	19	5
HSP90B1	898.271	0.411625	15	5
MAPK14	2133.57	0.451235	28	5
STAT3	3159.27	0.456579	42	5
ESR1	7741.35	0.481276	55	5
NCOA1	655.018	0.412114	28	5
NCOA2	489.945	0.411625	26	5
RELA	4956.82	0.478621	36	5
TBP	93.8723	0.380482	14	5
AKT1	2968.29	0.451235	38	5
CDKN1A	1446.34	0.426814	19	5
ESR2	263.847	0.411137	18	5
ITGB3	1398.13	0.384701	14	5
LCK	3013.05	0.444872	34	5
CDK2	2748.47	0.447742	37	5
PRKACA	1763	0.434837	28	5
FASLG	696	0.402552	13	5
F2	2529.13	0.392534	28	5
PGR	442.025	0.409198	18	5
ITGA4	777.446	0.39977	16	5
MOL000358	5164.28	0.445443	55	5
MOL000422	8143.47	0.466398	72	5
MOL000449	3920.13	0.414576	43	5
MOL003184	1230.63	0.40302	31	5
MOL003196	1921.32	0.407277	33	5
MOL003199	514.491	0.4068	25	5
MOL003217	1177.71	0.421117	34	5
MOL003280	1090.61	0.405374	31	5
MOL004443	181.794	0.392534	15	5
MOL005828	2921.87	0.426814	38	5
MOL009386	289.081	0.402552	21	5
YWHAH	596.112	0.400693	14	5
PIM1	389.853	0.382159	14	6
ABCC2	1.26619	0.322191	2	6
ABCG5	0	0.314312	2	6
ABL1	2408.18	0.429988	29	6
BTK	824.302	0.420097	18	6
CASP9	162.494	0.396571	13	6
CAST	58.6925	0.364113	6	6
CREB1	62.0407	0.388578	11	6
EPHB2	191.582	0.347	6	6
FYN	5207.6	0.447165	43	6
HCK	223.003	0.398851	13	6
JAK1	1282.58	0.423687	25	6
JAK2	1736.21	0.430521	26	6
PDE4D	81.7683	0.3809	9	6
PPP3CA	138.084	0.393871	12	6
PRKCD	1813.12	0.422655	22	6
PTPN12	121.584	0.362971	8	6
ZAP70	404.408	0.363351	12	6
TNF	2116.57	0.428395	17	6
TNFRSF1A	2521.36	0.424205	23	6
TNFRSF1B	232.219	0.366808	8	6
TNFSF11	313.746	0.364113	8	6
ADH1C	32.2784	0.296581	3	6
ADRA1A	387.186	0.331423	8	6
ADRA1B	201.692	0.379235	10	6
ADRA1D	0	0.297089	2	6
CXCR1	107.608	0.330476	4	6
PRKCA	1452.95	0.416567	24	6
STAT1	4234.18	0.468286	37	6
ADRA2A	67.4014	0.326742	3	6
ADRB1	0	0.296581	2	6
ADRB2	1931.57	0.421117	26	6
CD4	1323.72	0.405848	16	6
CSK	920.136	0.394318	17	6
IL1B	1104.39	0.389888	8	6
IL6R	96.2581	0.368365	5	6
INSR	297.554	0.400231	14	6
OPRD1	57.4433	0.349446	7	6
REL	100.587	0.38258	11	6
STAT4	41.4353	0.360332	4	6
AHR	7.60214	0.378821	7	6
AHSA1	88.0945	0.3809	7	6
PSMD3	252.221	0.366034	9	6
BAX	92.118	0.391206	13	6
CASP3	2213.67	0.454188	27	6
CCNA2	149.763	0.401156	15	6
CHEK1	132.288	0.403488	13	6
FOXO3	115.756	0.385128	6	6
GSK3B	1152.17	0.431056	31	6
HMOX1	64.9412	0.33624	3	6
HTT	422.455	0.408235	15	6
IKBKB	1357.63	0.434837	29	6
IKBKG	5454.67	0.465147	39	6
ITPR3	69.8622	0.326742	2	6
MAPK8	771.833	0.429988	22	6
MAPK9	128.672	0.385128	8	6
MAPKAPK2	186.361	0.379235	8	6
NCF1	85.6723	0.378408	9	6
NOS3	677.456	0.397936	9	6
NR3C1	1728.55	0.442602	31	6
PDE3A	35.6911	0.352284	7	6
TLR2	251.466	0.37473	7	6
VEGFA	62.1656	0.3412	4	6
XIAP	77.4052	0.363351	10	6
ALOX5	53.6823	0.371123	6	6
ALPL	1.29073	0.333975	2	6
APOE	42.0832	0.315742	5	6
MAP2	115.894	0.358842	4	6
TYRO3	194.732	0.375135	5	6
CASP1	411.916	0.366034	10	6
CASP8	1310.81	0.42734	22	6
IL6ST	381.624	0.385984	12	6
LYN	3047.62	0.441476	34	6
NR3C2	34.949	0.362971	7	6
SYK	2924.84	0.437028	27	6
ATIC	42.1182	0.342547	5	6
TYMS	23.9193	0.330162	4	6
BACH2	0	0.318349	2	6
MAFB	3.16204	0.321892	3	6
BCL2	571.074	0.426814	21	6
MCL1	143.978	0.385128	7	6
MAPK11	143.921	0.375948	6	6
PPARA	31.9455	0.369149	8	6
SQSTM1	877.07	0.407277	19	6
BIRC3	318.339	0.385128	15	6
CD40	146.524	0.361458	7	6
IRF1	6.56064	0.349798	5	6
TNFAIP3	286.748	0.391206	11	6
ITK	47.4196	0.38258	7	6
MYD88	271.299	0.360707	10	6
PLAU	242.904	0.362971	5	6
SMURF1	509.78	0.402086	17	6
TLR4	639.944	0.357732	7	6
C1QA	165.807	0.302792	6	6
APCS	189.372	0.308444	5	6
C1QB	281.629	0.345618	5	6
C1QC	0	0.29811	3	6
CR1	9.76252	0.257993	2	6
HRG	150.286	0.329222	5	6
C2	14.7725	0.256278	3	6
C4B	107.577	0.293074	2	6
C5	30.938	0.275178	5	6
CA2	111.85	0.362971	13	6
CAMKK2	3.58421	0.361458	4	6
FER	6.17531	0.375135	5	6
NFKB2	220.899	0.390326	10	6
NOS2	379.798	0.389013	18	6
OPRM1	17.069	0.34493	6	6
SCN5A	89.8285	0.368365	14	6
SPP1	594.994	0.382159	10	6
PLA2G4A	376.749	0.392534	11	6
CCR1	79.0065	0.350505	5	6
CCR5	373.154	0.365648	11	6
MMP1	253.363	0.342547	5	6
DPP4	717.455	0.391206	16	6
SSB	74.0009	0.362591	7	6
CXCR4	477.953	0.38385	13	6
CD3E	224.233	0.351927	9	6
CD163	2.53584	0.319816	2	6
CD244	0	0.332694	2	6
JAK3	296.16	0.39209	12	6
PTPN22	11.1292	0.328288	5	6
TRAT1	10.0805	0.346307	5	6
FCGR3A	399.338	0.342209	8	6
PTPRC	335.265	0.37965	15	6
CTLA4	498.682	0.362213	9	6
VCAM1	292.881	0.383002	12	6
COPA	7.22425	0.350151	4	6
COX2	187.367	0.34493	5	6
DEK	119.578	0.343225	4	6
GSTP1	82.7894	0.381319	7	6
LYZ	30.3221	0.370331	5	6
PNP	48.0728	0.350505	4	6
S100A8	173.279	0.368365	5	6
F13A1	55.8602	0.340196	5	6
FGB	55.8602	0.340196	5	6
CHRNA7	155.418	0.37152	6	6
CIITA	11.801	0.342547	6	6
PPARG	184.788	0.410651	16	6
CISH	44.7433	0.33953	4	6
CSF2RB	314.117	0.386845	15	6
CSF2RA	44.2869	0.360707	5	6
KDR	174.31	0.367585	7	6
FRK	4.72737	0.366034	4	6
PECAM1	167.092	0.360332	9	6
CXCL8	314.087	0.318641	5	6
MMP9	1371.96	0.364879	10	6
CYP3A4	4.27286	0.343905	3	6
DEF6	4.60807	0.317766	3	6
DHFR	0.288013	0.327668	2	6
RXRA	459.521	0.411625	19	6
TF	2793.99	0.350859	5	6
ESRRA	8.58054	0.344588	3	6
FGA	92.9475	0.329848	8	6
FGG	64.1457	0.314312	6	6
F2RL1	19.6531	0.305996	2	6
F7	22.2698	0.359213	5	6
F8	27.3504	0.332375	9	6
FCGR2A	33.0864	0.355897	7	6
FCGR2B	178.018	0.345962	6	6
IGHG1	598.545	0.358101	7	6
FCGR3B	10.9118	0.284193	3	6
ITGA2B	88.6599	0.349798	5	6
ICAM1	150.057	0.344588	4	6
HGF	67.2089	0.339863	2	6
ITGA5	36.1855	0.335915	4	6
GABRA1	110.706	0.368757	8	6
GABRA3	55.0286	0.356629	4	6
GRIA2	22.2139	0.326435	3	6
MAP3K2	38.0138	0.369542	6	6
GSTM1	0	0.318641	2	6
GSTM2	0	0.318641	2	6
HLA-B	2086.62	0.371123	15	6
AKR1B1	20.8453	0.305996	2	6
HLA-C	831.632	0.334942	8	6
LTA4H	52.7232	0.306808	3	6
HLA-DRB1	12.1361	0.329848	2	6
MS4A1	71.797	0.339198	5	6
IRF2	32.6357	0.375948	7	6
MERTK	0	0.350151	2	6
NR1I2	10.5434	0.371123	6	6
NR1I3	7.41761	0.358471	5	6
PPARD	18.2904	0.38258	8	6
GBA	0.994288	0.312331	2	6
HTR2A	58.0018	0.358842	4	6
IFNGR1	132.062	0.360707	5	6
TWIST1	2.53341	0.362213	5	6
IL1RN	122.099	0.325516	2	6
IL23R	38.1707	0.32891	3	6
PIK3CG	139.608	0.380482	6	6
PDGFRA	135.529	0.376764	6	6
PLA2G2A	0	0.278045	2	6
ZFP36	5.54465	0.322491	3	6
MMP7	43.3037	0.324906	5	6
TIMP1	120.951	0.320702	5	6
TGFB1	345.036	0.355169	5	6
THBS2	68.0843	0.314312	2	6
MOL000211	1.48871	0.342209	4	6
MOL000296	2116.04	0.390766	32	6
ACHE	45.4906	0.34493	9	6
CHRM1	32.0463	0.343564	7	6
CHRM2	32.0463	0.343564	7	6
CHRM3	17.3866	0.322791	6	6
GABRA2	7.08134	0.334619	3	6
GABRA5	1.70591	0.313743	2	6
NR1C3	118.071	0.352284	12	6
PRSS1	147.542	0.354082	14	6
PTGS1	56.2286	0.362591	10	6
PTGS2	1810.44	0.410165	17	6
SLC6A2	8.62639	0.332694	3	6
CHRM4	0.882043	0.31149	2	6
DRD1	0.683691	0.311211	2	6
KCNH2	89.9662	0.352284	12	6
TOP2	19.8452	0.337221	7	6
MOL003182	337.442	0.393871	20	6
CHRM5	0.742889	0.296835	3	6
KCNMA1	2.33526	0.31205	3	6
MOL003187	6782.75	0.421117	34	6
MOL003189	0	0.330791	2	6
MOL003209	24.6103	0.337221	7	6
MOL003224	3.63902	0.337221	3	6
MOL003232	0	0.325211	1	6
MOL003266	1.48871	0.342209	4	6
MOL007415	44.4608	0.349446	8	6
MOL007535	0.326573	0.327358	2	6
MOL011169	0.753444	0.341535	3	6
PADI4	0	0.320999	2	6
PSMB8	67.7662	0.328598	3	7
DDX41	0	0.320999	2	7
ADAM17	10.0552	0.320702	4	7
ADH1B	0	0.283497	2	7
CXCR2	47.0793	0.309269	3	7
MMP3	384.719	0.324602	6	7
TLR9	0	0.318934	3	7
IL18	1.35935	0.329848	2	7
IL1A	28.3056	0.293074	2	7
NLRC4	0	0.320111	3	7
TNFSF10	0.568254	0.323694	3	7
CCL2	258.751	0.33174	6	7
CCR2	6.22473	0.318934	3	7
CCL3L1	16.7778	0.312331	3	7
TXK	7.58017	0.316895	3	7
CCR7	22.1259	0.308444	2	7
CD14	46.0678	0.319227	4	7
HLA-DQB1	8.8858	0.291352	2	7
CD80	29.2393	0.310098	4	7
CD274	0	0.297599	2	7
CD86	11.6297	0.309821	3	7
CDCP1	0	0.322191	2	7
CSF2	81.0662	0.325822	2	7
LILRB1	168.123	0.296328	4	7
DEFB4A	19.711	0.308994	2	7
S100A9	27.5775	0.301739	2	7
MMP2	150.493	0.308994	8	7
FCRL3	1.62686	0.308994	2	7
SLAMF1	0	0.314027	2	7
HFE	0	0.26012	2	7
TFR2	0	0.26012	2	7
HLA-H	0	0.271518	2	7
KLRD1	24.4026	0.271306	4	7
HLA-G	5.16525	0.25761	3	7
HLA-DQA1	79.0809	0.318641	2	7
IL2RG	422.131	0.356263	8	7
IFNG	17.0384	0.329535	3	7
LTBR	42.4757	0.340196	3	7
IL12A	35.7231	0.283729	2	7
IL23A	101.787	0.309545	3	7
IL2	66.48	0.307897	3	7
IL17RA	47.8085	0.327668	4	7
IL1R2	19.7726	0.287728	3	7
IL4	9.62475	0.304386	2	7
IL6	217.114	0.341872	3	7
OSM	8.7955	0.321594	2	7
TRPC1	11.4505	0.300954	2	7
LTA	10.9151	0.334297	4	7
PDE4A	1.11286	0.316029	2	7
MAPK13	60.0041	0.334619	2	7
MATN3	692	0.260315	2	7
MMP10	5.11181	0.273013	2	7
MMP17	17.0279	0.303587	2	7
TNFSF13	0	0.29811	2	7
TRAF3IP2	314.436	0.356629	8	7
MMP14	12.219	0.295319	3	8
IL12B	1	0.279388	2	8
IL17A	39.2517	0.302002	3	8
IL17RB	0	0.296328	2	8
MATN1	0	0.206671	2	8
VEGF signaling pathway	94.7809	0.359959
TNF signaling pathway	2063.17	0.414576
T cell receptor signaling pathway	677.442	0.39931
PI3K-Akt signaling pathway	3140.05	0.427867
NOD-like receptor signaling pathway	1379.02	0.40302
NF-kappa B signaling pathway	672.365	0.400693
Neurotrophin signaling pathway	181.359	0.38385
MAPK signaling pathway	1087.32	0.392534
Jak-STAT signaling pathway	1909.78	0.375541
IL-17 signaling pathway	3067.33	0.409681
HIF-1 signaling pathway	663.108	0.377996
Chemokine signaling pathway	1463.63	0.397025
B cell receptor signaling pathway	112.379	0.385556
