# Supplementary material for: A Network Pharmacology Study on the Active Ingredients and Potential Targets of Tripterygium wilfordii Hook for Treatment of Rheumatoid Arthritis
Source: Evid Based Complement Alternat Med. 2019 Apr 15;2019:5276865. doi: 10.1155/2019/5276865 (PMC6500618; doi:10.1155/2019/5276865)
Supplement: Supplementary Materials — Composite compounds of TWH (Table S1). Compounds with an oral bioavailability value greater than 30% (Table S2). Compounds with a Caco-2 value > -0.3 (Table S3). Compounds with a drug-likeness value >0.18 (Table S4). Compound with a half-life of 3 hours (Table S5). The potential bioactive compounds of TWH using an in silico integrative model ADME (Table S6). The therapeutic target data for RA treatment from four resources, including TDD, OMIM, PHARMGKB, and GADA (Table S7). Detailed information on six existing protein-protein interaction databases (Table S8). Prediction of putative targets for compositive compounds Tripterygii Radix (Table S9). Four topological feature values of targets in target-compositive compounds network (Table S10). Rheumatoid Arthritis disease PPI Network (Table S11). Four topological feature values of rheumatoid arthritis disease PPI network (Table S12). The enrichment analysis of the target cluster analysis of rheumatoid arthritis (Table S13). Pathway of Rheumatic Arthritis target (Table S14). Four topological feature values of Pathway with Rheumatic Arthritis target (Table S15). TWH-Rheumatic Arthritis network (Table S16). Four topological feature values of TWH-Rheumatic Arthritis network (Table S17). TWH-Rheumatic Arthritis network and only including intersection targets (Table S18). Four topological feature values of TWH-Rheumatic Arthritis network and only including intersection targets (Table S19). TWH-Rheumatic Arthritis network includes TWH active ingredients and intersection targets (Table S20). Four topological feature values of TWH-Rheumatic Arthritis network include TWH active ingredients and intersection targets (Table S21). Cluster of pathway for TWH-Rheumatic Arthritis network and only including intersection targets (Table S22). Pathway for TWH-Rheumatic Arthritis network and only including intersection targets (Table S23). Four topological feature values of pathway for TWH-Rheumatic Arthritis network and only including inters [file 5276865.f1.zip › Supplementary Materials/Supplementary Tables/Supplementary_Table_S27-S28.xlsx]

## Sheet: Table27
Supplementary Table S25： Pathway for TWL- Rheumatic Arthritis network and only include intersection targets
Nodes	Target
MMP9	MOL005828
MMP9	IL-17 signaling pathway
MMP9	TNF signaling pathway
PLA2G4A	MOL005828
PLA2G4A	MAPK signaling pathway
PLA2G4A	VEGF signaling pathway
CDKN1A	MOL003187
CDKN1A	HIF-1 signaling pathway
CDKN1A	Jak-STAT signaling pathway
CDKN1A	PI3K-Akt signaling pathway
IL23A	MOL003187
IL23A	Jak-STAT signaling pathway
MCL1	MOL003187
MCL1	Jak-STAT signaling pathway
MCL1	PI3K-Akt signaling pathway
MMP1	MOL000422
MMP1	IL-17 signaling pathway
RELA	MOL000422
RELA	MOL003187
RELA	B cell receptor signaling pathway
RELA	Chemokine signaling pathway
RELA	HIF-1 signaling pathway
RELA	IL-17 signaling pathway
RELA	MAPK signaling pathway
RELA	Neurotrophin signaling pathway
RELA	NF-kappa B signaling pathway
RELA	NOD-like receptor signaling pathway
RELA	PI3K-Akt signaling pathway
RELA	T cell receptor signaling pathway
RELA	TNF signaling pathway
STAT1	MOL000422
STAT1	MOL003187
STAT1	Chemokine signaling pathway
STAT1	Jak-STAT signaling pathway
STAT1	NOD-like receptor signaling pathway
TNF	MOL000422
TNF	MOL003187
TNF	IL-17 signaling pathway
TNF	MAPK signaling pathway
TNF	NF-kappa B signaling pathway
TNF	NOD-like receptor signaling pathway
TNF	T cell receptor signaling pathway
TNF	TNF signaling pathway
CASP3	MOL000358
CASP3	MOL000422
CASP3	MOL003187
CASP3	IL-17 signaling pathway
CASP3	MAPK signaling pathway
CASP3	TNF signaling pathway
CASP8	MOL000358
CASP8	IL-17 signaling pathway
CASP8	NOD-like receptor signaling pathway
CASP8	TNF signaling pathway
JUN	MOL000358
JUN	MOL000422
JUN	MOL003187
JUN	MOL005828
JUN	B cell receptor signaling pathway
JUN	IL-17 signaling pathway
JUN	MAPK signaling pathway
JUN	Neurotrophin signaling pathway
JUN	NOD-like receptor signaling pathway
JUN	T cell receptor signaling pathway
JUN	TNF signaling pathway
MAPK14	MOL000358
MAPK14	MOL000422
MAPK14	MOL003199
MAPK14	MOL003217
MAPK14	IL-17 signaling pathway
MAPK14	MAPK signaling pathway
MAPK14	Neurotrophin signaling pathway
MAPK14	NOD-like receptor signaling pathway
MAPK14	T cell receptor signaling pathway
MAPK14	TNF signaling pathway
MAPK14	VEGF signaling pathway
PIK3CG	MOL000358
PIK3CG	MOL000422
PIK3CG	PI3K-Akt signaling pathway
NOS3	MOL000296
NOS3	MOL000422
NOS3	MOL000449
NOS3	MOL003182
NOS3	MOL003217
NOS3	HIF-1 signaling pathway
NOS3	PI3K-Akt signaling pathway
NOS3	VEGF signaling pathway

## Sheet: Table28
Supplementary Table S26: Four topological feature values of Pathway for TWL- Rheumatic Arthritis network and only include intersection targets
Nodes	Betweenness	Closeness	Degree	Eccentricity
VEGF signaling pathway	0.0310182	0.387097	3	5
TNF signaling pathway	0.0515642	0.444444	7	4
TNF	0.0567503	0.461538	8	3
T cell receptor signaling pathway	0.0106363	0.413793	4	4
STAT1	0.048544	0.409091	5	4
RELA	0.226632	0.529412	13	3
PLA2G4A	0.0116241	0.346154	3	5
PIK3CG	0.0104233	0.382979	3	4
PI3K-Akt signaling pathway	0.0692096	0.444444	5	4
NOS3	0.201432	0.428571	8	4
NOD-like receptor signaling pathway	0.0431454	0.444444	6	4
NF-kappa B signaling pathway	0.00081512	0.356436	2	4
Neurotrophin signaling pathway	0.00691853	0.404494	3	4
MOL005828	0.0118626	0.356436	3	4
MOL003217	0.0116754	0.371134	2	5
MOL003199	0	0.318584	1	5
MOL003187	0.126549	0.433735	8	4
MOL003182	0	0.302521	1	5
MOL000449	0	0.302521	1	5
MOL000422	0.184991	0.521739	9	3
MOL000358	0.0241688	0.395604	5	4
MOL000296	0	0.302521	1	5
MMP9	0.00619699	0.333333	3	5
MMP1	0.00202896	0.367347	2	4
MCL1	0.0121294	0.36	3	5
MAPK14	0.167395	0.461538	11	4
MAPK signaling pathway	0.0487966	0.433735	6	4
JUN	0.131784	0.5	11	3
Jak-STAT signaling pathway	0.0128106	0.318584	4	5
IL23A	0.0036672	0.310345	2	5
IL-17 signaling pathway	0.0736496	0.455696	8	4
HIF-1 signaling pathway	0.0293139	0.413793	3	4
Chemokine signaling pathway	0.00279202	0.363636	2	4
CDKN1A	0.0230993	0.367347	4	5
CASP8	0.00574708	0.352941	4	5
CASP3	0.0338155	0.439024	6	3
B cell receptor signaling pathway	0.00135334	0.371134	2	4
