# Supplementary material for: A Network Pharmacology Study on the Active Ingredients and Potential Targets of Tripterygium wilfordii Hook for Treatment of Rheumatoid Arthritis
Source: Evid Based Complement Alternat Med. 2019 Apr 15;2019:5276865. doi: 10.1155/2019/5276865 (PMC6500618; doi:10.1155/2019/5276865)
Supplement: Supplementary Materials — Composite compounds of TWH (Table S1). Compounds with an oral bioavailability value greater than 30% (Table S2). Compounds with a Caco-2 value > -0.3 (Table S3). Compounds with a drug-likeness value >0.18 (Table S4). Compound with a half-life of 3 hours (Table S5). The potential bioactive compounds of TWH using an in silico integrative model ADME (Table S6). The therapeutic target data for RA treatment from four resources, including TDD, OMIM, PHARMGKB, and GADA (Table S7). Detailed information on six existing protein-protein interaction databases (Table S8). Prediction of putative targets for compositive compounds Tripterygii Radix (Table S9). Four topological feature values of targets in target-compositive compounds network (Table S10). Rheumatoid Arthritis disease PPI Network (Table S11). Four topological feature values of rheumatoid arthritis disease PPI network (Table S12). The enrichment analysis of the target cluster analysis of rheumatoid arthritis (Table S13). Pathway of Rheumatic Arthritis target (Table S14). Four topological feature values of Pathway with Rheumatic Arthritis target (Table S15). TWH-Rheumatic Arthritis network (Table S16). Four topological feature values of TWH-Rheumatic Arthritis network (Table S17). TWH-Rheumatic Arthritis network and only including intersection targets (Table S18). Four topological feature values of TWH-Rheumatic Arthritis network and only including intersection targets (Table S19). TWH-Rheumatic Arthritis network includes TWH active ingredients and intersection targets (Table S20). Four topological feature values of TWH-Rheumatic Arthritis network include TWH active ingredients and intersection targets (Table S21). Cluster of pathway for TWH-Rheumatic Arthritis network and only including intersection targets (Table S22). Pathway for TWH-Rheumatic Arthritis network and only including intersection targets (Table S23). Four topological feature values of pathway for TWH-Rheumatic Arthritis network and only including inters [file 5276865.f1.zip › Supplementary Materials/Supplementary Tables/Supplementary_Table_S7.xlsx]

## Sheet: Table S7
Supplementary Table S7 : targets for Rheumatoid Arthritis
Target	Source		Target	Source		Target	Source		Target	Source		TTD			Finally Target
CASP1	TTD		NLRC4	OMIM		ATIC	Pharmgkb		CTLA4	GADA		OMIM			CASP1
CASP3	TTD		CAST	OMIM		TNF	Pharmgkb		MBL2	GADA		Pharmgkb			CASP3
RELA	TTD		REL	OMIM		PTPRC	Pharmgkb		APOB	GADA		GADA			RELA
CASP8	TTD		DEK	OMIM		ABCB1	Pharmgkb		APOE	GADA					CASP8
HSPD1	TTD		DEF6	OMIM		FCGR3A	Pharmgkb		IL23A	GADA					HSPD1
CAMKK2	TTD		PLA2G4A	OMIM		FCGR2A	Pharmgkb		PADI4	GADA					CAMKK2
PLA2G1B	TTD		ADAMTS4	OMIM		ABCC2	Pharmgkb		IL1A	GADA					PLA2G1B
IL17RB	TTD		CCR2	OMIM		TLR4	Pharmgkb		IL1B	GADA					IL17RB
CCR2	TTD		CTLA4	OMIM		MAFB	Pharmgkb		IL6	GADA					CCR2
CTLA4	TTD		MATN3	OMIM		TYMS	Pharmgkb		PROZ	GADA					CTLA4
SYK	TTD		MATN1	OMIM		ABCC1	Pharmgkb		TNFSF13	GADA					SYK
IKBKG	TTD		IFNGR1	OMIM		KLRC1	Pharmgkb		CIITA	GADA					IKBKG
ADAM17	TTD		NT5E	OMIM		MOB3B	Pharmgkb		ITGA2B	GADA					ADAM17
FRK	TTD		ADAM17	OMIM					PTPN22	GADA					FRK
FASLG	TTD		FASLG	OMIM					TNF	GADA					FASLG
MAPK11	TTD		MAPK9	OMIM					TNFRSF1A	GADA					MAPK11
PPARA	TTD		TBP	OMIM					HLA-DRB1	GADA					PPARA
ALOX5	TTD		SPP1	OMIM					HSP90B1	GADA					ALOX5
MAPK13	TTD		GOLGB1	OMIM					F5	GADA					MAPK13
ABL1	TTD		PADI4	OMIM					PDE4D	GADA					ABL1
IL1A	TTD		ALPL	OMIM					F13A1	GADA					IL1A
IL1B	TTD		GP5	OMIM					KLRD1	GADA					IL1B
CRLF2	TTD		IL1A	OMIM					FCRL3	GADA					CRLF2
IL2RG	TTD		IL1B	OMIM					MTR	GADA					IL2RG
IL6R	TTD		IL1RN	OMIM					CCR5	GADA					IL6R
IL6	TTD		NCF1	OMIM					TNFSF13B	GADA					IL6
MMP1	TTD		BACH2	OMIM					FGA	GADA					MMP1
MMP7	TTD		IL6ST	OMIM					FGB	GADA					MMP7
CXCR1	TTD		IL6	OMIM					FGG	GADA					CXCR1
MMP2	TTD		SSB	OMIM					NFKB1	GADA					MMP2
MMP3	TTD		IL12A	OMIM					IL18	GADA					MMP3
MMP9	TTD		IL12B	OMIM					TF	GADA					MMP9
MMP10	TTD		FN1	OMIM					TLR4	GADA					MMP10
IL12A	TTD		STAT1	OMIM					NOS3	GADA					IL12A
MMP13	TTD		HLA-G	OMIM					F2	GADA					MMP13
MMP14	TTD		CD244	OMIM					LILRB1	GADA					MMP14
MMP17	TTD		PRKCD	OMIM					PECAM1	GADA					MMP17
NR3C1	TTD		C1QA	OMIM					TLR2	GADA					NR3C1
IL15	TTD		C1QB	OMIM					ZFP36	GADA					IL15
BTK	TTD		C1QC	OMIM					KLRC1	GADA					BTK
CD3E	TTD		C2	OMIM					KLRC2	GADA					CD3E
CD4	TTD		C4B	OMIM					CCL3L1	GADA					CD4
MS4A1	TTD		C6	OMIM											MS4A1
C5AR1	TTD		IRF1	OMIM											C5AR1
C5	TTD		IRF2	OMIM											C5
CD80	TTD		ITGA1	OMIM											CD80
PTGS1	TTD		PTPN22	OMIM											PTGS1
CD86	TTD		S100A8	OMIM											CD86
ITGA1	TTD		ITPR3	OMIM											ITGA1
ITGA4	TTD		IL1RL1	OMIM											ITGA4
ITGA5	TTD		TNF	OMIM											ITGA5
ITGB3	TTD		TNFAIP3	OMIM											ITGB3
ITK	TTD		DDX41	OMIM											ITK
MAPK12	TTD		HRG	OMIM											MAPK12
JAK1	TTD		CDKN1A	OMIM											JAK1
JAK2	TTD		HTT	OMIM											JAK2
JUN	TTD		HFE	OMIM											JUN
TNF	TTD		HLA-DQA1	OMIM											TNF
JAK3	TTD		IL23R	OMIM											JAK3
HCK	TTD		HLA-DRB1	OMIM											HCK
TNFRSF1A	TTD		ABCG5	OMIM											TNFRSF1A
ESRRA	TTD		F2RL1	OMIM											ESRRA
CCL2	TTD		LTA	OMIM											CCL2
IL23R	TTD		CISH	OMIM											IL23R
YWHAH	TTD		PDGFRA	OMIM											YWHAH
PDE4A	TTD		COPA	OMIM											PDE4A
F8	TTD		EEF1A1	OMIM											F8
FYN	TTD		FBN2	OMIM											FYN
LTA	TTD		ANKH	OMIM											LTA
MMP25	TTD		FCGR2B	OMIM											MMP25
LYN	TTD		FCGR3A	OMIM											LYN
COX2	TTD		FCGR2A	OMIM											COX2
COX1	TTD		TFR2	OMIM											COX1
IL17RA	TTD		FCGR3B	OMIM											IL17RA
CCR1	TTD		CCR5	OMIM											CCR1
CCR5	TTD		PIK3R1	OMIM											CCR5
TNFSF13B	TTD		ICOS	OMIM											TNFSF13B
EBP	TTD		HLA-B	OMIM											EBP
MMP26	TTD		HLA-C	OMIM											MMP26
FER	TTD		MYD88	OMIM											FER
MERTK	TTD		MERTK	OMIM											MERTK
LCK	TTD		CDCP1	OMIM											LCK
MAPK14	TTD		MAPKAPK2	OMIM											MAPK14
CSF2	TTD		MAP3K2	OMIM											CSF2
CSF2RA	TTD		NFKB1	OMIM											CSF2RA
CSF2RB	TTD		SMURF1	OMIM											CSF2RB
CSK	TTD		TRAF3IP2	OMIM											CSK
NFKB1	TTD		NLRP3	OMIM											NFKB1
NFKB2	TTD		LRBA	OMIM											NFKB2
IL1R2	TTD		TNFSF10	OMIM											IL1R2
IL18	TTD		TWIST1	OMIM											IL18
MCL1	TTD		SQSTM1	OMIM											MCL1
DHFR	TTD		RC3H1	OMIM											DHFR
PLA2G2A	TTD		GBA	OMIM											PLA2G2A
IL17B	TTD		S100A9	OMIM											IL17B
ZAP70	TTD		PTPN12	OMIM											ZAP70
TXK	TTD		PLA2G2A	OMIM											TXK
PIK3CG	TTD		IL17B	OMIM											PIK3CG
TYRO3	TTD		ZAP70	OMIM											TYRO3
LTBR	TTD		TLR9	OMIM											LTBR
TNFSF11	TTD		PIK3CG	OMIM											TNFSF11
P2RX7	TTD		PSMB8	OMIM											P2RX7
OSM	TTD		TNFRSF1B	OMIM											OSM
CXCR2	TTD		THBS2	OMIM											CXCR2
PTGS2	TTD		HGF	OMIM											PTGS2
PNP	TTD		APCS	OMIM											PNP
MMP8	TTD		TRNT1	OMIM											MMP8
IL17A	TTD		CR1	OMIM											IL17A
IL17RE	TTD		TRAT1	OMIM											IL17RE
AKR1B1	TTD		HLA-DQB1	OMIM											AKR1B1
IL17RC	TTD		C8B	OMIM											IL17RC
			PTGS2	OMIM											NLRC4
			TRPC1	OMIM											CAST
			STAT4	OMIM											REL
			TNFRSF25	OMIM											DEK
			SP110	OMIM											DEF6
			TLR2	OMIM											PLA2G4A
			ABCG8	OMIM											ADAMTS4
			FOXO3	OMIM											MATN3
			SLAMF1	OMIM											MATN1
			IL17A	OMIM											IFNGR1
			MMACHC	OMIM											NT5E
			HLA-H	OMIM											MAPK9
			IL3	OMIM											TBP
															SPP1
															GOLGB1
															PADI4
															ALPL
															GP5
															IL1RN
															NCF1
															BACH2
															IL6ST
															SSB
															IL12B
															FN1
															STAT1
															HLA-G
															CD244
															PRKCD
															C1QA
															C1QB
															C1QC
															C2
															C4B
															C6
															IRF1
															IRF2
															PTPN22
															S100A8
															ITPR3
															IL1RL1
															TNFAIP3
															DDX41
															HRG
															CDKN1A
															HTT
															HFE
															HLA-DQA1
															HLA-DRB1
															ABCG5
															F2RL1
															CISH
															PDGFRA
															COPA
															EEF1A1
															FBN2
															ANKH
															FCGR2B
															FCGR3A
															FCGR2A
															TFR2
															FCGR3B
															PIK3R1
															ICOS
															HLA-B
															HLA-C
															MYD88
															CDCP1
															MAPKAPK2
															MAP3K2
															SMURF1
															TRAF3IP2
															NLRP3
															LRBA
															TNFSF10
															TWIST1
															SQSTM1
															RC3H1
															GBA
															S100A9
															PTPN12
															TLR9
															PSMB8
															TNFRSF1B
															THBS2
															HGF
															APCS
															TRNT1
															CR1
															TRAT1
															HLA-DQB1
															C8B
															TRPC1
															STAT4
															TNFRSF25
															SP110
															TLR2
															ABCG8
															FOXO3
															SLAMF1
															MMACHC
															HLA-H
															IL3
															ATIC
															PTPRC
															ABCB1
															ABCC2
															TLR4
															MAFB
															TYMS
															ABCC1
															KLRC1
															MOB3B
															MBL2
															APOB
															APOE
															IL23A
															PROZ
															TNFSF13
															CIITA
															ITGA2B
															HSP90B1
															F5
															PDE4D
															F13A1
															KLRD1
															FCRL3
															MTR
															FGA
															FGB
															FGG
															TF
															NOS3
															F2
															LILRB1
															PECAM1
															ZFP36
															KLRC2
															CCL3L1
