# Supplementary material for: A Network Pharmacology Study on the Active Ingredients and Potential Targets of Tripterygium wilfordii Hook for Treatment of Rheumatoid Arthritis
Source: Evid Based Complement Alternat Med. 2019 Apr 15;2019:5276865. doi: 10.1155/2019/5276865 (PMC6500618; doi:10.1155/2019/5276865)
Supplement: Supplementary Materials — Composite compounds of TWH (Table S1). Compounds with an oral bioavailability value greater than 30% (Table S2). Compounds with a Caco-2 value > -0.3 (Table S3). Compounds with a drug-likeness value >0.18 (Table S4). Compound with a half-life of 3 hours (Table S5). The potential bioactive compounds of TWH using an in silico integrative model ADME (Table S6). The therapeutic target data for RA treatment from four resources, including TDD, OMIM, PHARMGKB, and GADA (Table S7). Detailed information on six existing protein-protein interaction databases (Table S8). Prediction of putative targets for compositive compounds Tripterygii Radix (Table S9). Four topological feature values of targets in target-compositive compounds network (Table S10). Rheumatoid Arthritis disease PPI Network (Table S11). Four topological feature values of rheumatoid arthritis disease PPI network (Table S12). The enrichment analysis of the target cluster analysis of rheumatoid arthritis (Table S13). Pathway of Rheumatic Arthritis target (Table S14). Four topological feature values of Pathway with Rheumatic Arthritis target (Table S15). TWH-Rheumatic Arthritis network (Table S16). Four topological feature values of TWH-Rheumatic Arthritis network (Table S17). TWH-Rheumatic Arthritis network and only including intersection targets (Table S18). Four topological feature values of TWH-Rheumatic Arthritis network and only including intersection targets (Table S19). TWH-Rheumatic Arthritis network includes TWH active ingredients and intersection targets (Table S20). Four topological feature values of TWH-Rheumatic Arthritis network include TWH active ingredients and intersection targets (Table S21). Cluster of pathway for TWH-Rheumatic Arthritis network and only including intersection targets (Table S22). Pathway for TWH-Rheumatic Arthritis network and only including intersection targets (Table S23). Four topological feature values of pathway for TWH-Rheumatic Arthritis network and only including inters [file 5276865.f1.zip › Supplementary Materials/Supplementary Tables/Supplementary_Table_S9-S10.xlsx]

## Sheet: Table S8
Supplementary Table S9: Prediction of putative targets for compositive compounds Tripterygii Radix
Molecule_ID	Target_ID	Target_Name (Source From TCMSP)	Gene Symbol ( From Uniprot)
MOL003187	TAR04043	Baculoviral IAP repeat-containing protein 4	XIAP
MOL000422	TAR00568	Xanthine dehydrogenase/oxidase	XDH
MOL003187	TAR04605	V-set domain-containing T-cell activation inhibitor 1	VTCN1
MOL003187	TAR00740	Vascular endothelial growth factor A	VEGFA
MOL000422	TAR00440	Vascular cell adhesion protein 1	VCAM1
MOL003187	TAR00646	Cellular tumor antigen p53	TP53
MOL005828	TAR00646	Cellular tumor antigen p53	TP53
MOL000422	TAR00287	DNA topoisomerase II	TOP2
MOL003182	TAR00287	DNA topoisomerase II	TOP2
MOL003184	TAR00287	DNA topoisomerase II	TOP2
MOL003196	TAR00287	DNA topoisomerase II	TOP2
MOL003217	TAR00287	DNA topoisomerase II	TOP2
MOL003280	TAR00287	DNA topoisomerase II	TOP2
MOL005828	TAR00287	DNA topoisomerase II	TOP2
MOL000422	TAR00265	Tumor necrosis factor	TNF
MOL003187	TAR00265	Tumor necrosis factor	TNF
MOL005828	TAR04341	Metalloproteinase inhibitor 1	TIMP1
MOL000358	TAR04568	Transforming growth factor beta-1	TGFB1
MOL003187	TAR04568	Transforming growth factor beta-1	TGFB1
MOL003187	TAR04526	Signal transducer and activator of transcription 3	STAT3
MOL000422	TAR04525	Signal transducer and activator of transcription 1-alpha/beta	STAT1
MOL003187	TAR04525	Signal transducer and activator of transcription 1-alpha/beta	STAT1
MOL000422	TAR04028	Antileukoproteinase	SLPI
MOL000358	TAR00290	Sodium-dependent serotonin transporter	SLC6A4
MOL000449	TAR00239	Sodium-dependent dopamine transporter	SLC6A3
MOL000296	TAR00186	Sodium-dependent noradrenaline transporter	SLC6A2
MOL000422	TAR00186	Sodium-dependent noradrenaline transporter	SLC6A2
MOL000449	TAR00186	Sodium-dependent noradrenaline transporter	SLC6A2
MOL000422	TAR04535	Solute carrier family 2, facilitated glucose transporter member 4	SLC2A4
MOL000422	TAR00427	E-selectin	SELE
MOL000296	TAR00070	Sodium channel protein type 5 subunit alpha	SCN5A
MOL000358	TAR00070	Sodium channel protein type 5 subunit alpha	SCN5A
MOL000449	TAR00070	Sodium channel protein type 5 subunit alpha	SCN5A
MOL003182	TAR00070	Sodium channel protein type 5 subunit alpha	SCN5A
MOL003184	TAR00070	Sodium channel protein type 5 subunit alpha	SCN5A
MOL003196	TAR00070	Sodium channel protein type 5 subunit alpha	SCN5A
MOL003199	TAR00070	Sodium channel protein type 5 subunit alpha	SCN5A
MOL003209	TAR00070	Sodium channel protein type 5 subunit alpha	SCN5A
MOL003217	TAR00070	Sodium channel protein type 5 subunit alpha	SCN5A
MOL003280	TAR00070	Sodium channel protein type 5 subunit alpha	SCN5A
MOL004443	TAR00070	Sodium channel protein type 5 subunit alpha	SCN5A
MOL005828	TAR00070	Sodium channel protein type 5 subunit alpha	SCN5A
MOL000296	TAR00158	Retinoic acid receptor RXR-alpha	RXRA
MOL000449	TAR00158	Retinoic acid receptor RXR-alpha	RXRA
MOL003196	TAR00158	Retinoic acid receptor RXR-alpha	RXRA
MOL004443	TAR00158	Retinoic acid receptor RXR-alpha	RXRA
MOL000422	TAR04565	Transcription factor p65	RELA
MOL003187	TAR04565	Transcription factor p65	RELA
MOL003199	TAR00350	Glycogen phosphorylase, muscle form	PYGM
MOL000358	TAR00229	mRNA of Protein-tyrosine phosphatase, non-receptor type 1	PTPN1
MOL000422	TAR00229	mRNA of Protein-tyrosine phosphatase, non-receptor type 1	PTPN1
MOL003199	TAR00229	mRNA of Protein-tyrosine phosphatase, non-receptor type 1	PTPN1
MOL003217	TAR00229	mRNA of Protein-tyrosine phosphatase, non-receptor type 1	PTPN1
MOL005828	TAR00229	mRNA of Protein-tyrosine phosphatase, non-receptor type 1	PTPN1
MOL009386	TAR00229	mRNA of Protein-tyrosine phosphatase, non-receptor type 1	PTPN1
MOL000296	TAR00094	Prostaglandin G/H synthase 2	PTGS2
MOL000358	TAR00094	Prostaglandin G/H synthase 2	PTGS2
MOL000422	TAR00094	Prostaglandin G/H synthase 2	PTGS2
MOL000449	TAR00094	Prostaglandin G/H synthase 2	PTGS2
MOL003182	TAR00094	Prostaglandin G/H synthase 2	PTGS2
MOL003184	TAR00094	Prostaglandin G/H synthase 2	PTGS2
MOL003187	TAR00094	Prostaglandin G/H synthase 2	PTGS2
MOL003196	TAR00094	Prostaglandin G/H synthase 2	PTGS2
MOL003199	TAR00094	Prostaglandin G/H synthase 2	PTGS2
MOL003217	TAR00094	Prostaglandin G/H synthase 2	PTGS2
MOL003280	TAR00094	Prostaglandin G/H synthase 2	PTGS2
MOL004443	TAR00094	Prostaglandin G/H synthase 2	PTGS2
MOL005828	TAR00094	Prostaglandin G/H synthase 2	PTGS2
MOL007415	TAR00094	Prostaglandin G/H synthase 2	PTGS2
MOL009386	TAR00094	Prostaglandin G/H synthase 2	PTGS2
MOL000296	TAR00006	Prostaglandin G/H synthase 1	PTGS1
MOL000358	TAR00006	Prostaglandin G/H synthase 1	PTGS1
MOL000422	TAR00006	Prostaglandin G/H synthase 1	PTGS1
MOL000449	TAR00006	Prostaglandin G/H synthase 1	PTGS1
MOL003184	TAR00006	Prostaglandin G/H synthase 1	PTGS1
MOL003199	TAR00006	Prostaglandin G/H synthase 1	PTGS1
MOL003217	TAR00006	Prostaglandin G/H synthase 1	PTGS1
MOL004443	TAR00006	Prostaglandin G/H synthase 1	PTGS1
MOL005828	TAR00006	Prostaglandin G/H synthase 1	PTGS1
MOL000422	TAR03993	26S proteasome non-ATPase regulatory subunit 3	PSMD3
MOL000296	TAR02928	Trypsin-1	PRSS1
MOL000358	TAR02928	Trypsin-1	PRSS1
MOL000422	TAR02928	Trypsin-1	PRSS1
MOL000449	TAR02928	Trypsin-1	PRSS1
MOL003182	TAR02928	Trypsin-1	PRSS1
MOL003184	TAR02928	Trypsin-1	PRSS1
MOL003196	TAR02928	Trypsin-1	PRSS1
MOL003199	TAR02928	Trypsin-1	PRSS1
MOL003209	TAR02928	Trypsin-1	PRSS1
MOL003217	TAR02928	Trypsin-1	PRSS1
MOL003280	TAR02928	Trypsin-1	PRSS1
MOL005828	TAR02928	Trypsin-1	PRSS1
MOL007415	TAR02928	Trypsin-1	PRSS1
MOL009386	TAR02928	Trypsin-1	PRSS1
MOL000358	TAR04469	Protein kinase C alpha type	PRKCA
MOL000358	TAR00699	mRNA of PKA Catalytic Subunit C-alpha	PRKACA
MOL000422	TAR00699	mRNA of PKA Catalytic Subunit C-alpha	PRKACA
MOL000449	TAR00699	mRNA of PKA Catalytic Subunit C-alpha	PRKACA
MOL003217	TAR00699	mRNA of PKA Catalytic Subunit C-alpha	PRKACA
MOL000422	TAR03971	Serine/threonine-protein phosphatase 2B catalytic subunit alpha isoform	PPP3CA
MOL000422	TAR04422	Peroxisome proliferator-activated receptor gamma	PPARG
MOL005828	TAR04422	Peroxisome proliferator-activated receptor gamma	PPARG
MOL003217	TAR00396	Peroxisome proliferator activated receptor delta	PPARD
MOL000358	TAR00357	Serum paraoxonase/arylesterase 1	PON1
MOL000449	TAR00346	Urokinase-type plasminogen activator	PLAU
MOL003187	TAR00346	Urokinase-type plasminogen activator	PLAU
MOL005828	TAR00246	Cytosolic phospholipase A2	PLA2G4A
MOL000358	TAR02966	Proto-oncogene serine/threonine-protein kinase Pim-1	PIM1
MOL000422	TAR02966	Proto-oncogene serine/threonine-protein kinase Pim-1	PIM1
MOL003182	TAR02966	Proto-oncogene serine/threonine-protein kinase Pim-1	PIM1
MOL003184	TAR02966	Proto-oncogene serine/threonine-protein kinase Pim-1	PIM1
MOL003196	TAR02966	Proto-oncogene serine/threonine-protein kinase Pim-1	PIM1
MOL003199	TAR02966	Proto-oncogene serine/threonine-protein kinase Pim-1	PIM1
MOL003217	TAR02966	Proto-oncogene serine/threonine-protein kinase Pim-1	PIM1
MOL003280	TAR02966	Proto-oncogene serine/threonine-protein kinase Pim-1	PIM1
MOL005828	TAR02966	Proto-oncogene serine/threonine-protein kinase Pim-1	PIM1
MOL009386	TAR02966	Proto-oncogene serine/threonine-protein kinase Pim-1	PIM1
MOL000358	TAR00491	Phosphatidylinositol-4,5-bisphosphate 3-kinase catalytic subunit, gamma isoform	PIK3CG
MOL000422	TAR00491	Phosphatidylinositol-4,5-bisphosphate 3-kinase catalytic subunit, gamma isoform	PIK3CG
MOL000211	TAR00209	Progesterone receptor	PGR
MOL000296	TAR00209	Progesterone receptor	PGR
MOL000358	TAR00209	Progesterone receptor	PGR
MOL000422	TAR00209	Progesterone receptor	PGR
MOL000449	TAR00209	Progesterone receptor	PGR
MOL003184	TAR00209	Progesterone receptor	PGR
MOL003196	TAR00209	Progesterone receptor	PGR
MOL003266	TAR00209	Progesterone receptor	PGR
MOL003280	TAR00209	Progesterone receptor	PGR
MOL007535	TAR00209	Progesterone receptor	PGR
MOL000296	TAR00172	CGMP-inhibited 3',5'-cyclic phosphodiesterase A	PDE3A
MOL000358	TAR00172	CGMP-inhibited 3',5'-cyclic phosphodiesterase A	PDE3A
MOL003196	TAR00172	CGMP-inhibited 3',5'-cyclic phosphodiesterase A	PDE3A
MOL003217	TAR00172	CGMP-inhibited 3',5'-cyclic phosphodiesterase A	PDE3A
MOL004443	TAR00172	CGMP-inhibited 3',5'-cyclic phosphodiesterase A	PDE3A
MOL000358	TAR00299	Mu-type opioid receptor	OPRM1
MOL003184	TAR00299	Mu-type opioid receptor	OPRM1
MOL003196	TAR00299	Mu-type opioid receptor	OPRM1
MOL003280	TAR00299	Mu-type opioid receptor	OPRM1
MOL003184	TAR00163	Delta-type opioid receptor	OPRD1
MOL003196	TAR00163	Delta-type opioid receptor	OPRD1
MOL003280	TAR00163	Delta-type opioid receptor	OPRD1
MOL000449	TAR00252	Mineralocorticoid receptor	NR3C2
MOL003224	TAR00252	Mineralocorticoid receptor	NR3C2
MOL000211	TAR00308	Glucocorticoid receptor	NR3C1
MOL000296	TAR00308	Glucocorticoid receptor	NR3C1
MOL000358	TAR00308	Glucocorticoid receptor	NR3C1
MOL000449	TAR00308	Glucocorticoid receptor	NR3C1
MOL003189	TAR00308	Glucocorticoid receptor	NR3C1
MOL003266	TAR00308	Glucocorticoid receptor	NR3C1
MOL011169	TAR00308	Glucocorticoid receptor	NR3C1
MOL000422	TAR04404	Nuclear receptor subfamily 1 group I member 3	NR1I3
MOL000422	TAR04403	Nuclear receptor subfamily 1 group I member 2	NR1I2
MOL000296	TAR00078	Peroxisome proliferator activated receptor gamma	NR1C3
MOL000358	TAR00078	Peroxisome proliferator activated receptor gamma	NR1C3
MOL000422	TAR00078	Peroxisome proliferator activated receptor gamma	NR1C3
MOL000449	TAR00078	Peroxisome proliferator activated receptor gamma	NR1C3
MOL003182	TAR00078	Peroxisome proliferator activated receptor gamma	NR1C3
MOL003199	TAR00078	Peroxisome proliferator activated receptor gamma	NR1C3
MOL003209	TAR00078	Peroxisome proliferator activated receptor gamma	NR1C3
MOL003217	TAR00078	Peroxisome proliferator activated receptor gamma	NR1C3
MOL003280	TAR00078	Peroxisome proliferator activated receptor gamma	NR1C3
MOL005828	TAR00078	Peroxisome proliferator activated receptor gamma	NR1C3
MOL007415	TAR00078	Peroxisome proliferator activated receptor gamma	NR1C3
MOL009386	TAR00078	Peroxisome proliferator activated receptor gamma	NR1C3
MOL000296	TAR00095	Nitric-oxide synthase, endothelial	NOS3
MOL000422	TAR00095	Nitric-oxide synthase, endothelial	NOS3
MOL000449	TAR00095	Nitric-oxide synthase, endothelial	NOS3
MOL003182	TAR00095	Nitric-oxide synthase, endothelial	NOS3
MOL003217	TAR00095	Nitric-oxide synthase, endothelial	NOS3
MOL000358	TAR00003	Nitric oxide synthase, inducible	NOS2
MOL000422	TAR00003	Nitric oxide synthase, inducible	NOS2
MOL000449	TAR00003	Nitric oxide synthase, inducible	NOS2
MOL003182	TAR00003	Nitric oxide synthase, inducible	NOS2
MOL003184	TAR00003	Nitric oxide synthase, inducible	NOS2
MOL003196	TAR00003	Nitric oxide synthase, inducible	NOS2
MOL003199	TAR00003	Nitric oxide synthase, inducible	NOS2
MOL003217	TAR00003	Nitric oxide synthase, inducible	NOS2
MOL003280	TAR00003	Nitric oxide synthase, inducible	NOS2
MOL004443	TAR00003	Nitric oxide synthase, inducible	NOS2
MOL005828	TAR00003	Nitric oxide synthase, inducible	NOS2
MOL007415	TAR00003	Nitric oxide synthase, inducible	NOS2
MOL009386	TAR00003	Nitric oxide synthase, inducible	NOS2
MOL000296	TAR03276	Nuclear receptor coactivator 2	NCOA2
MOL000358	TAR03276	Nuclear receptor coactivator 2	NCOA2
MOL000422	TAR03276	Nuclear receptor coactivator 2	NCOA2
MOL000449	TAR03276	Nuclear receptor coactivator 2	NCOA2
MOL003184	TAR03276	Nuclear receptor coactivator 2	NCOA2
MOL003196	TAR03276	Nuclear receptor coactivator 2	NCOA2
MOL003217	TAR03276	Nuclear receptor coactivator 2	NCOA2
MOL003280	TAR03276	Nuclear receptor coactivator 2	NCOA2
MOL005828	TAR03276	Nuclear receptor coactivator 2	NCOA2
MOL000449	TAR03279	Nuclear receptor coactivator 1	NCOA1
MOL003184	TAR03279	Nuclear receptor coactivator 1	NCOA1
MOL003196	TAR03279	Nuclear receptor coactivator 1	NCOA1
MOL003217	TAR03279	Nuclear receptor coactivator 1	NCOA1
MOL003280	TAR03279	Nuclear receptor coactivator 1	NCOA1
MOL005828	TAR04334	Matrix metalloproteinase-9	MMP9
MOL000422	TAR00353	Interstitial collagenase	MMP1
MOL003187	TAR04269	Induced myeloid leukemia cell differentiation protein Mcl-1	MCL1
MOL000422	TAR00704	Mitogen-activated protein kinase 8	MAPK8
MOL003187	TAR00704	Mitogen-activated protein kinase 8	MAPK8
MOL005828	TAR00704	Mitogen-activated protein kinase 8	MAPK8
MOL000358	TAR00402	Mitogen-activated protein kinase 14	MAPK14
MOL000422	TAR00402	Mitogen-activated protein kinase 14	MAPK14
MOL003199	TAR00402	Mitogen-activated protein kinase 14	MAPK14
MOL003217	TAR00402	Mitogen-activated protein kinase 14	MAPK14
MOL000358	TAR03987	Microtubule-associated protein 2	MAP2
MOL000449	TAR00565	Amine oxidase [flavin-containing] B	MAOB
MOL000449	TAR00566	Amine oxidase [flavin-containing] A	MAOA
MOL000296	TAR01172	Lysozyme	LYZ
MOL000449	TAR00521	Leukotriene A-4 hydrolase	LTA4H
MOL003199	TAR00139	Vascular endothelial growth factor receptor 2	KDR
MOL003217	TAR00139	Vascular endothelial growth factor receptor 2	KDR
MOL003184	TAR03727	Calcium-activated potassium channel subunit alpha 1	KCNMA1
MOL003217	TAR03727	Calcium-activated potassium channel subunit alpha 1	KCNMA1
MOL005828	TAR03727	Calcium-activated potassium channel subunit alpha 1	KCNMA1
MOL000358	TAR00037	Potassium voltage-gated channel subfamily H member 2	KCNH2
MOL003182	TAR00037	Potassium voltage-gated channel subfamily H member 2	KCNH2
MOL003184	TAR00037	Potassium voltage-gated channel subfamily H member 2	KCNH2
MOL003196	TAR00037	Potassium voltage-gated channel subfamily H member 2	KCNH2
MOL003199	TAR00037	Potassium voltage-gated channel subfamily H member 2	KCNH2
MOL003209	TAR00037	Potassium voltage-gated channel subfamily H member 2	KCNH2
MOL003217	TAR00037	Potassium voltage-gated channel subfamily H member 2	KCNH2
MOL005828	TAR00037	Potassium voltage-gated channel subfamily H member 2	KCNH2
MOL007415	TAR00037	Potassium voltage-gated channel subfamily H member 2	KCNH2
MOL009386	TAR00037	Potassium voltage-gated channel subfamily H member 2	KCNH2
MOL000358	TAR00414	Transcription factor AP-1	JUN
MOL000422	TAR00414	Transcription factor AP-1	JUN
MOL003187	TAR00414	Transcription factor AP-1	JUN
MOL005828	TAR00414	Transcription factor AP-1	JUN
MOL000422	TAR00011	Insulin receptor	INSR
MOL003187	TAR04301	Interleukin-4	IL4
MOL003187	TAR04299	Interleukin-23 subunit alpha	IL23A
MOL003187	TAR03978	Interleukin-2	IL2
MOL000422	TAR04271	Inhibitor of nuclear factor kappa-B kinase subunit beta	IKBKB
MOL000296	TAR01201	Ig gamma-1 chain C region	IGHG1
MOL000449	TAR01201	Ig gamma-1 chain C region	IGHG1
MOL003187	TAR00365	Interferon gamma	IFNG
MOL000422	TAR04287	Intercellular adhesion molecule 1	ICAM1
MOL000358	TAR00175	5-hydroxytryptamine 2A receptor	HTR2A
MOL000449	TAR00175	5-hydroxytryptamine 2A receptor	HTR2A
MOL000358	TAR00444	Heat shock protein HSP 90	HSP90AB1
MOL000422	TAR00444	Heat shock protein HSP 90	HSP90AB1
MOL003182	TAR00444	Heat shock protein HSP 90	HSP90AB1
MOL003184	TAR00444	Heat shock protein HSP 90	HSP90AB1
MOL003196	TAR00444	Heat shock protein HSP 90	HSP90AB1
MOL003199	TAR00444	Heat shock protein HSP 90	HSP90AB1
MOL003217	TAR00444	Heat shock protein HSP 90	HSP90AB1
MOL004443	TAR00444	Heat shock protein HSP 90	HSP90AB1
MOL005828	TAR00444	Heat shock protein HSP 90	HSP90AB1
MOL009386	TAR00444	Heat shock protein HSP 90	HSP90AB1
MOL000422	TAR02132	Heme oxygenase 1	HMOX1
MOL000422	TAR04262	Hyaluronan synthase 2	HAS2
MOL000422	TAR00733	Glutathione S-transferase P	GSTP1
MOL000422	TAR03688	Glutathione S-transferase Mu 2	GSTM2
MOL000422	TAR02952	Glutathione S-transferase Mu 1	GSTM1
MOL000358	TAR00422	Glycogen synthase kinase-3 beta	GSK3B
MOL000422	TAR00422	Glycogen synthase kinase-3 beta	GSK3B
MOL003182	TAR00422	Glycogen synthase kinase-3 beta	GSK3B
MOL003184	TAR00422	Glycogen synthase kinase-3 beta	GSK3B
MOL003196	TAR00422	Glycogen synthase kinase-3 beta	GSK3B
MOL003199	TAR00422	Glycogen synthase kinase-3 beta	GSK3B
MOL003217	TAR00422	Glycogen synthase kinase-3 beta	GSK3B
MOL003280	TAR00422	Glycogen synthase kinase-3 beta	GSK3B
MOL004443	TAR00422	Glycogen synthase kinase-3 beta	GSK3B
MOL005828	TAR00422	Glycogen synthase kinase-3 beta	GSK3B
MOL009386	TAR00422	Glycogen synthase kinase-3 beta	GSK3B
MOL000296	TAR03216	Glutamate receptor 2	GRIA2
MOL000296	TAR03284	Gamma-aminobutyric-acid receptor subunit alpha-6	GABRA6
MOL000296	TAR00181	Gamma-aminobutyric-acid receptor alpha-5 subunit	GABRA5
MOL000358	TAR00181	Gamma-aminobutyric-acid receptor alpha-5 subunit	GABRA5
MOL000296	TAR00200	Gamma-aminobutyric-acid receptor alpha-3 subunit	GABRA3
MOL000358	TAR00200	Gamma-aminobutyric-acid receptor alpha-3 subunit	GABRA3
MOL000449	TAR00200	Gamma-aminobutyric-acid receptor alpha-3 subunit	GABRA3
MOL000296	TAR00141	Gamma-aminobutyric-acid receptor alpha-2 subunit	GABRA2
MOL000358	TAR00141	Gamma-aminobutyric-acid receptor alpha-2 subunit	GABRA2
MOL000422	TAR00141	Gamma-aminobutyric-acid receptor alpha-2 subunit	GABRA2
MOL000296	TAR00309	Gamma-aminobutyric acid receptor subunit alpha-1	GABRA1
MOL000358	TAR00309	Gamma-aminobutyric acid receptor subunit alpha-1	GABRA1
MOL000422	TAR00309	Gamma-aminobutyric acid receptor subunit alpha-1	GABRA1
MOL000449	TAR00309	Gamma-aminobutyric acid receptor subunit alpha-1	GABRA1
MOL004443	TAR00309	Gamma-aminobutyric acid receptor subunit alpha-1	GABRA1
MOL003187	TAR04478	Proto-oncogene c-Fos	FOS
MOL003182	TAR00079	Coagulation factor Xa	F8
MOL003184	TAR00079	Coagulation factor Xa	F8
MOL003199	TAR00079	Coagulation factor Xa	F8
MOL003209	TAR00079	Coagulation factor Xa	F8
MOL003217	TAR00079	Coagulation factor Xa	F8
MOL003280	TAR00079	Coagulation factor Xa	F8
MOL005828	TAR00079	Coagulation factor Xa	F8
MOL007415	TAR00079	Coagulation factor Xa	F8
MOL000422	TAR00123	Coagulation factor VII	F7
MOL003182	TAR00123	Coagulation factor VII	F7
MOL003199	TAR00123	Coagulation factor VII	F7
MOL005828	TAR00123	Coagulation factor VII	F7
MOL000296	TAR00017	Thrombin	F2
MOL000358	TAR00017	Thrombin	F2
MOL000422	TAR00017	Thrombin	F2
MOL000449	TAR00017	Thrombin	F2
MOL003182	TAR00017	Thrombin	F2
MOL003184	TAR00017	Thrombin	F2
MOL003196	TAR00017	Thrombin	F2
MOL003199	TAR00017	Thrombin	F2
MOL003209	TAR00017	Thrombin	F2
MOL003217	TAR00017	Thrombin	F2
MOL003280	TAR00017	Thrombin	F2
MOL004443	TAR00017	Thrombin	F2
MOL005828	TAR00017	Thrombin	F2
MOL007415	TAR00017	Thrombin	F2
MOL009386	TAR00017	Thrombin	F2
MOL000358	TAR00307	Estrogen receptor beta	ESR2
MOL000422	TAR00307	Estrogen receptor beta	ESR2
MOL003182	TAR00307	Estrogen receptor beta	ESR2
MOL003184	TAR00307	Estrogen receptor beta	ESR2
MOL003196	TAR00307	Estrogen receptor beta	ESR2
MOL003199	TAR00307	Estrogen receptor beta	ESR2
MOL003217	TAR00307	Estrogen receptor beta	ESR2
MOL003280	TAR00307	Estrogen receptor beta	ESR2
MOL005828	TAR00307	Estrogen receptor beta	ESR2
MOL009386	TAR00307	Estrogen receptor beta	ESR2
MOL000211	TAR00046	Estrogen receptor	ESR1
MOL000296	TAR00046	Estrogen receptor	ESR1
MOL000358	TAR00046	Estrogen receptor	ESR1
MOL000422	TAR00046	Estrogen receptor	ESR1
MOL000449	TAR00046	Estrogen receptor	ESR1
MOL003182	TAR00046	Estrogen receptor	ESR1
MOL003184	TAR00046	Estrogen receptor	ESR1
MOL003196	TAR00046	Estrogen receptor	ESR1
MOL003199	TAR00046	Estrogen receptor	ESR1
MOL003209	TAR00046	Estrogen receptor	ESR1
MOL003217	TAR00046	Estrogen receptor	ESR1
MOL003224	TAR00046	Estrogen receptor	ESR1
MOL003232	TAR00046	Estrogen receptor	ESR1
MOL003266	TAR00046	Estrogen receptor	ESR1
MOL003280	TAR00046	Estrogen receptor	ESR1
MOL004443	TAR00046	Estrogen receptor	ESR1
MOL005828	TAR00046	Estrogen receptor	ESR1
MOL007415	TAR00046	Estrogen receptor	ESR1
MOL009386	TAR00046	Estrogen receptor	ESR1
MOL011169	TAR00046	Estrogen receptor	ESR1
MOL005828	TAR04189	Ephrin type-B receptor 2	EPHB2
MOL000358	TAR00007	Dopamine D1 receptor	DRD1
MOL003196	TAR00007	Dopamine D1 receptor	DRD1
MOL000296	TAR00332	Dipeptidyl peptidase IV	DPP4
MOL000358	TAR00332	Dipeptidyl peptidase IV	DPP4
MOL000422	TAR00332	Dipeptidyl peptidase IV	DPP4
MOL000449	TAR00332	Dipeptidyl peptidase IV	DPP4
MOL003184	TAR00332	Dipeptidyl peptidase IV	DPP4
MOL003199	TAR00332	Dipeptidyl peptidase IV	DPP4
MOL003217	TAR00332	Dipeptidyl peptidase IV	DPP4
MOL003280	TAR00332	Dipeptidyl peptidase IV	DPP4
MOL004443	TAR00332	Dipeptidyl peptidase IV	DPP4
MOL005828	TAR00332	Dipeptidyl peptidase IV	DPP4
MOL009386	TAR00332	Dipeptidyl peptidase IV	DPP4
MOL000422	TAR04589	Type I iodothyronine deiodinase	DIO1
MOL003187	TAR04616	Beta-defensin 2	DEFB4A
MOL000422	TAR00621	Cytochrome P450 3A4	CYP3A4
MOL000422	TAR04150	Cytochrome P450 1B1	CYP1B1
MOL000422	TAR00724	Cytochrome P450 1A2	CYP1A2
MOL000422	TAR04149	Cytochrome P450 1A1	CYP1A1
MOL003187	TAR00352	C-X-C chemokine receptor type 4	CXCR4
MOL003187	TAR04303	Interleukin-8	CXCL8
MOL000449	TAR01696	Chymotrypsinogen B	CTRB1
MOL005828	TAR04140	Cyclic AMP-responsive element-binding protein 1	CREB1
MOL000358	TAR00581	Neuronal acetylcholine receptor protein, alpha-7 chain	CHRNA7
MOL000449	TAR00581	Neuronal acetylcholine receptor protein, alpha-7 chain	CHRNA7
MOL003196	TAR00581	Neuronal acetylcholine receptor protein, alpha-7 chain	CHRNA7
MOL003280	TAR00581	Neuronal acetylcholine receptor protein, alpha-7 chain	CHRNA7
MOL000358	TAR00284	Neuronal acetylcholine receptor subunit alpha-2	CHRNA2
MOL003184	TAR00087	Muscarinic acetylcholine receptor M5	CHRM5
MOL003196	TAR00087	Muscarinic acetylcholine receptor M5	CHRM5
MOL003280	TAR00087	Muscarinic acetylcholine receptor M5	CHRM5
MOL000358	TAR00154	Muscarinic acetylcholine receptor M4	CHRM4
MOL003184	TAR00154	Muscarinic acetylcholine receptor M4	CHRM4
MOL000296	TAR00016	Muscarinic acetylcholine receptor M3	CHRM3
MOL000358	TAR00016	Muscarinic acetylcholine receptor M3	CHRM3
MOL000449	TAR00016	Muscarinic acetylcholine receptor M3	CHRM3
MOL003184	TAR00016	Muscarinic acetylcholine receptor M3	CHRM3
MOL003196	TAR00016	Muscarinic acetylcholine receptor M3	CHRM3
MOL003280	TAR00016	Muscarinic acetylcholine receptor M3	CHRM3
MOL000296	TAR00210	Muscarinic acetylcholine receptor M2	CHRM2
MOL000358	TAR00210	Muscarinic acetylcholine receptor M2	CHRM2
MOL000422	TAR00210	Muscarinic acetylcholine receptor M2	CHRM2
MOL000449	TAR00210	Muscarinic acetylcholine receptor M2	CHRM2
MOL003184	TAR00210	Muscarinic acetylcholine receptor M2	CHRM2
MOL003196	TAR00210	Muscarinic acetylcholine receptor M2	CHRM2
MOL003280	TAR00210	Muscarinic acetylcholine receptor M2	CHRM2
MOL000296	TAR00038	Muscarinic acetylcholine receptor M1	CHRM1
MOL000358	TAR00038	Muscarinic acetylcholine receptor M1	CHRM1
MOL000422	TAR00038	Muscarinic acetylcholine receptor M1	CHRM1
MOL000449	TAR00038	Muscarinic acetylcholine receptor M1	CHRM1
MOL003184	TAR00038	Muscarinic acetylcholine receptor M1	CHRM1
MOL003196	TAR00038	Muscarinic acetylcholine receptor M1	CHRM1
MOL003280	TAR00038	Muscarinic acetylcholine receptor M1	CHRM1
MOL000358	TAR00647	Serine/threonine-protein kinase Chk1	CHEK1
MOL000422	TAR00647	Serine/threonine-protein kinase Chk1	CHEK1
MOL003217	TAR00647	Serine/threonine-protein kinase Chk1	CHEK1
MOL005828	TAR00647	Serine/threonine-protein kinase Chk1	CHEK1
MOL009386	TAR00647	Serine/threonine-protein kinase Chk1	CHEK1
MOL003187	TAR04141	Cyclin-dependent kinase inhibitor 1	CDKN1A
MOL000358	TAR00482	Cell division protein kinase 2	CDK2
MOL000422	TAR00482	Cell division protein kinase 2	CDK2
MOL000449	TAR00482	Cell division protein kinase 2	CDK2
MOL003196	TAR00482	Cell division protein kinase 2	CDK2
MOL003199	TAR00482	Cell division protein kinase 2	CDK2
MOL003217	TAR00482	Cell division protein kinase 2	CDK2
MOL003280	TAR00482	Cell division protein kinase 2	CDK2
MOL004443	TAR00482	Cell division protein kinase 2	CDK2
MOL009386	TAR00482	Cell division protein kinase 2	CDK2
MOL000422	TAR00431	Cell division control protein 2 homolog	CDK1
MOL003187	TAR00325	T-lymphocyte activation antigen CD86	CD86
MOL003187	TAR00326	T-lymphocyte activation antigen CD80	CD80
MOL003187	TAR04587	Tumor necrosis factor receptor superfamily member 5	CD40
MOL003187	TAR04447	Programmed cell death 1 ligand 1	CD274
MOL003187	TAR00223	T-cell surface glycoprotein CD1a	CD1A
MOL005828	TAR04509	Scavenger receptor cysteine-rich type 1 protein M130	CD163
MOL003187	TAR04362	Monocyte differentiation antigen CD14	CD14
MOL003187	TAR04101	C-C chemokine receptor type 7	CCR7
MOL000358	TAR03025	Cyclin-A2	CCNA2
MOL000422	TAR03025	Cyclin-A2	CCNA2
MOL003199	TAR03025	Cyclin-A2	CCNA2
MOL003217	TAR03025	Cyclin-A2	CCNA2
MOL003280	TAR03025	Cyclin-A2	CCNA2
MOL005828	TAR03025	Cyclin-A2	CCNA2
MOL009386	TAR03025	Cyclin-A2	CCNA2
MOL000358	TAR04090	Caspase-9	CASP9
MOL005828	TAR04090	Caspase-9	CASP9
MOL000358	TAR04089	Caspase-8	CASP8
MOL000358	TAR04087	Caspase-3	CASP3
MOL000422	TAR04087	Caspase-3	CASP3
MOL003187	TAR04087	Caspase-3	CASP3
MOL000422	TAR03907	Calmodulin	CALM1
MOL003182	TAR03907	Calmodulin	CALM1
MOL003199	TAR03907	Calmodulin	CALM1
MOL003217	TAR03907	Calmodulin	CALM1
MOL003280	TAR03907	Calmodulin	CALM1
MOL005828	TAR03907	Calmodulin	CALM1
MOL009386	TAR03907	Calmodulin	CALM1
MOL000296	TAR00117	Carbonic anhydrase II	CA2
MOL000358	TAR00117	Carbonic anhydrase II	CA2
MOL000422	TAR00117	Carbonic anhydrase II	CA2
MOL000449	TAR00117	Carbonic anhydrase II	CA2
MOL003182	TAR00117	Carbonic anhydrase II	CA2
MOL003184	TAR00117	Carbonic anhydrase II	CA2
MOL003196	TAR00117	Carbonic anhydrase II	CA2
MOL003199	TAR00117	Carbonic anhydrase II	CA2
MOL003217	TAR00117	Carbonic anhydrase II	CA2
MOL003280	TAR00117	Carbonic anhydrase II	CA2
MOL005828	TAR00117	Carbonic anhydrase II	CA2
MOL009386	TAR00117	Carbonic anhydrase II	CA2
MOL003187	TAR00656	Complement C3	C3
MOL003187	TAR04042	Baculoviral IAP repeat-containing protein 3	BIRC3
MOL000358	TAR00086	Apoptosis regulator Bcl-2	BCL2
MOL000422	TAR00086	Apoptosis regulator Bcl-2	BCL2
MOL003187	TAR00086	Apoptosis regulator Bcl-2	BCL2
MOL005828	TAR00086	Apoptosis regulator Bcl-2	BCL2
MOL000358	TAR04033	Apoptosis regulator BAX	BAX
MOL000422	TAR04033	Apoptosis regulator BAX	BAX
MOL005828	TAR04033	Apoptosis regulator BAX	BAX
MOL000211	TAR00048	Androgen receptor	AR
MOL000296	TAR00048	Androgen receptor	AR
MOL000358	TAR00048	Androgen receptor	AR
MOL000422	TAR00048	Androgen receptor	AR
MOL000449	TAR00048	Androgen receptor	AR
MOL003182	TAR00048	Androgen receptor	AR
MOL003184	TAR00048	Androgen receptor	AR
MOL003189	TAR00048	Androgen receptor	AR
MOL003196	TAR00048	Androgen receptor	AR
MOL003199	TAR00048	Androgen receptor	AR
MOL003217	TAR00048	Androgen receptor	AR
MOL003224	TAR00048	Androgen receptor	AR
MOL003266	TAR00048	Androgen receptor	AR
MOL003280	TAR00048	Androgen receptor	AR
MOL004443	TAR00048	Androgen receptor	AR
MOL005828	TAR00048	Androgen receptor	AR
MOL007535	TAR00048	Androgen receptor	AR
MOL009386	TAR00048	Androgen receptor	AR
MOL011169	TAR00048	Androgen receptor	AR
MOL000422	TAR00088	Arachidonate 5-lipoxygenase	ALOX5
MOL000422	TAR04490	RAC-alpha serine/threonine-protein kinase	AKT1
MOL000422	TAR00222	Aldo-keto reductase family 1 member C3	AKR1C3
MOL000449	TAR00288	Aldose reductase	AKR1B1
MOL000422	TAR04007	Activator of 90 kDa heat shock protein ATPase homolog 1	AHSA1
MOL000422	TAR03204	Aryl hydrocarbon receptor	AHR
MOL000358	TAR00261	Beta-2 adrenergic receptor	ADRB2
MOL000449	TAR00261	Beta-2 adrenergic receptor	ADRB2
MOL003184	TAR00261	Beta-2 adrenergic receptor	ADRB2
MOL003196	TAR00261	Beta-2 adrenergic receptor	ADRB2
MOL003217	TAR00261	Beta-2 adrenergic receptor	ADRB2
MOL003280	TAR00261	Beta-2 adrenergic receptor	ADRB2
MOL004443	TAR00261	Beta-2 adrenergic receptor	ADRB2
MOL009386	TAR00261	Beta-2 adrenergic receptor	ADRB2
MOL000449	TAR00063	Beta-1 adrenergic receptor	ADRB1
MOL000449	TAR00105	Alpha-2A adrenergic receptor	ADRA2A
MOL003196	TAR00272	Alpha-1D adrenergic receptor	ADRA1D
MOL000296	TAR00216	Alpha-1B adrenergic receptor	ADRA1B
MOL000358	TAR00216	Alpha-1B adrenergic receptor	ADRA1B
MOL000422	TAR00216	Alpha-1B adrenergic receptor	ADRA1B
MOL000449	TAR00216	Alpha-1B adrenergic receptor	ADRA1B
MOL003184	TAR00216	Alpha-1B adrenergic receptor	ADRA1B
MOL003196	TAR00216	Alpha-1B adrenergic receptor	ADRA1B
MOL003217	TAR00216	Alpha-1B adrenergic receptor	ADRA1B
MOL000358	TAR00191	Alpha-1A adrenergic receptor	ADRA1A
MOL000449	TAR00191	Alpha-1A adrenergic receptor	ADRA1A
MOL003196	TAR00191	Alpha-1A adrenergic receptor	ADRA1A
MOL003280	TAR00191	Alpha-1A adrenergic receptor	ADRA1A
MOL000296	TAR00727	Alcohol dehydrogenase 1C	ADH1C
MOL000449	TAR00727	Alcohol dehydrogenase 1C	ADH1C
MOL000296	TAR00726	Alcohol dehydrogenase 1B	ADH1B
MOL000296	TAR00165	Acetylcholinesterase	ACHE
MOL000358	TAR00165	Acetylcholinesterase	ACHE
MOL000422	TAR00165	Acetylcholinesterase	ACHE
MOL000449	TAR00165	Acetylcholinesterase	ACHE
MOL003182	TAR00165	Acetylcholinesterase	ACHE
MOL003184	TAR00165	Acetylcholinesterase	ACHE
MOL003196	TAR00165	Acetylcholinesterase	ACHE
MOL003280	TAR00165	Acetylcholinesterase	ACHE
MOL009386	TAR00165	Acetylcholinesterase	ACHE

## Sheet: Table S10
Supplementary Table S10: Four topological feature values of targets in target-compositive compounds network
Nodes	Degree	Closeness	Betweenness	Eccentricity
MOL000422	72	0.491429	11725.1	3
MOL003187	34	0.38914	7557.42	4
MOL000358	55	0.447917	5370.76	3
MOL000449	43	0.421569	4502.28	3
MOL005828	38	0.411483	3378.86	3
PTGS2	15	0.510386	3316.33	3
MOL000296	32	0.4	2242.01	3
AR	19	0.458667	1464.67	4
ESR1	20	0.461126	1457.25	4
MOL003196	33	0.401869	1278.14	3
MOL003217	34	0.403756	1221.9	3
MOL003184	31	0.398148	864.643	3
MOL003280	31	0.398148	788.269	3
MOL003199	25	0.387387	774.675	3
BCL2	4	0.424691	736.145	4
JUN	4	0.424691	736.145	4
F2	15	0.449086	559.164	4
CASP3	3	0.406619	548.822	4
PRSS1	14	0.446753	528.853	4
PGR	10	0.416465	496.561	4
MAPK8	3	0.388262	458.818	4
NR1C3	12	0.439898	442.781	4
CA2	12	0.442159	424.121	4
PLAU	2	0.335283	400.26	4
NOS2	13	0.435443	399.781	4
DPP4	11	0.437659	382.982	4
NCOA2	9	0.433249	345.157	4
PTGS1	9	0.433249	336.343	4
RELA	2	0.368308	283.881	4
STAT1	2	0.368308	283.881	4
TNF	2	0.368308	283.881	4
SCN5A	12	0.379691	259.216	4
ACHE	9	0.414458	250.948	4
TGFB1	2	0.347475	235.886	4
MOL003182	20	0.378855	235.084	3
GSK3B	11	0.406619	228.451	4
CDK2	9	0.41247	226.515	4
ADRA1B	7	0.414458	225.507	4
CHRM1	7	0.410501	215.47	4
CHRM2	7	0.410501	215.47	4
MOL009386	21	0.380531	210.11	3
ESR2	10	0.404706	206.11	4
PIM1	10	0.404706	206.11	4
HSP90AB1	10	0.404706	205.866	4
NR3C1	7	0.341948	192.229	4
MOL004443	15	0.37069	171.568	3
GABRA1	5	0.397229	155.664	4
TP53	2	0.325142	149.891	4
CCNA2	7	0.395402	134.612	4
NOS3	5	0.384787	124.209	4
PRKACA	4	0.395402	116.471	4
PTPN1	6	0.390023	114.36	4
TOP2	7	0.378022	111.633	4
KCNH2	10	0.350305	109.748	4
CHEK1	5	0.386517	94.8338	4
CALM1	7	0.373102	89.0716	4
SLC6A2	3	0.373102	85.7969	4
ADRB2	8	0.350305	74.6176	4
GABRA2	3	0.374728	67.8266	4
BAX	3	0.378022	66.4869	4
CHRM3	6	0.350305	65.7679	4
MAPK14	4	0.374728	61.0751	4
F8	8	0.323917	49.5429	4
F7	4	0.353183	46.342	4
MOL007415	8	0.356846	42.4675	4
PDE3A	5	0.337917	35.4774	4
ADRA1A	4	0.340594	30.6662	4
CHRNA7	4	0.340594	30.6662	4
GABRA3	3	0.336595	29.4411	4
PIK3CG	2	0.362105	29.0542	4
NCOA1	5	0.326376	27.3247	4
MOL003224	3	0.320896	26.1085	5
PPARG	2	0.347475	25.0463	4
RXRA	4	0.320298	22.3612	4
MOL003209	7	0.323308	17.5635	5
HTR2A	2	0.330134	14.3145	4
NR3C2	2	0.298094	13.4102	4
CASP9	2	0.327619	12.3864	4
OPRM1	4	0.323917	10.5561	4
MOL003266	4	0.322097	9.87024	5
MOL000211	4	0.322097	9.87024	5
GABRA5	2	0.321495	8.92968	4
KCNMA1	3	0.314442	8.36159	4
ADH1C	2	0.305506	6.19693	4
IGHG1	2	0.305506	6.19693	4
MOL011169	3	0.320896	6.0927	5
DRD1	2	0.31793	3.71656	4
CHRM4	2	0.31793	2.8578	4
MOL003189	2	0.316176	2.38676	5
CHRM5	3	0.297064	1.32478	4
OPRD1	3	0.297064	1.32478	4
KDR	2	0.291032	0.838302	4
MOL007535	2	0.316176	0.774888	5
ADH1B	1	0.28619	0	4
ADRA1D	1	0.287145	0	4
ADRA2A	1	0.297064	0	4
ADRB1	1	0.297064	0	4
AHR	1	0.330134	0	4
AHSA1	1	0.330134	0	4
AKR1B1	1	0.297064	0	4
AKR1C3	1	0.330134	0	4
AKT1	1	0.330134	0	4
ALOX5	1	0.330134	0	4
BIRC3	1	0.280587	0	5
C3	1	0.280587	0	5
CASP8	1	0.30991	0	4
CCR7	1	0.280587	0	5
CD14	1	0.280587	0	5
CD163	1	0.29202	0	4
CD1A	1	0.280587	0	5
CD274	1	0.280587	0	5
CD40	1	0.280587	0	5
CD80	1	0.280587	0	5
CD86	1	0.280587	0	5
CDK1	1	0.330134	0	4
CDKN1A	1	0.280587	0	5
CHRNA2	1	0.30991	0	4
CREB1	1	0.29202	0	4
CTRB1	1	0.297064	0	4
CXCL8	1	0.280587	0	5
CXCR4	1	0.280587	0	5
CYP1A1	1	0.330134	0	4
CYP1A2	1	0.330134	0	4
CYP1B1	1	0.330134	0	4
CYP3A4	1	0.330134	0	4
DEFB4A	1	0.280587	0	5
DIO1	1	0.330134	0	4
EPHB2	1	0.29202	0	4
MOL003232	1	0.316176	0	5
FOS	1	0.280587	0	5
GABRA6	1	0.28619	0	4
GRIA2	1	0.28619	0	4
GSTM1	1	0.330134	0	4
GSTM2	1	0.330134	0	4
GSTP1	1	0.330134	0	4
HAS2	1	0.330134	0	4
HMOX1	1	0.330134	0	4
ICAM1	1	0.330134	0	4
IFNG	1	0.280587	0	5
IKBKB	1	0.330134	0	4
IL2	1	0.280587	0	5
IL23A	1	0.280587	0	5
IL4	1	0.280587	0	5
INSR	1	0.330134	0	4
LTA4H	1	0.297064	0	4
LYZ	1	0.28619	0	4
MAOA	1	0.297064	0	4
MAOB	1	0.297064	0	4
MAP2	1	0.30991	0	4
MCL1	1	0.280587	0	5
MMP1	1	0.330134	0	4
MMP9	1	0.29202	0	4
NR1I2	1	0.330134	0	4
NR1I3	1	0.330134	0	4
PLA2G4A	1	0.29202	0	4
PON1	1	0.30991	0	4
PPARD	1	0.288107	0	4
PPP3CA	1	0.330134	0	4
PRKCA	1	0.30991	0	4
PSMD3	1	0.330134	0	4
PYGM	1	0.279675	0	4
SELE	1	0.330134	0	4
SLC2A4	1	0.330134	0	4
SLC6A3	1	0.297064	0	4
SLC6A4	1	0.30991	0	4
SLPI	1	0.330134	0	4
STAT3	1	0.280587	0	5
TIMP1	1	0.29202	0	4
VCAM1	1	0.330134	0	4
VEGFA	1	0.280587	0	5
VTCN1	1	0.280587	0	5
XDH	1	0.330134	0	4
XIAP	1	0.280587	0	5
